# Supplementary material for: Comparison of transcriptome and metabolome analysis revealed cold-resistant metabolic pathways in cucumber roots under low-temperature stress in root zone
Source: Front Plant Sci. 2024 Sep 9;15:1413716. doi: 10.3389/fpls.2024.1413716 (PMC11416975; doi:10.3389/fpls.2024.1413716)
Supplement: Supplementary file 3 [file Table1.xlsx]

## Sheet: Supply Table 1
Supplementary table 1 The analytical conditions of UPLC-ESI-MS/MS system
Process	Conditions
LC Column	Waters ACQUITY UPLC HSS T3 C18 (100 mm×2.1 mm i.d.，1.8 µm)
Solvent system	A:water with 0.04% acetic acid
	B:acetonitrile with 0.04% acetic acid
Gradient program	started at 5% B (0-1 min)
	increased to 95% B (1-8 min),95% B (8-9 min)
	ramped back to 5% B (9.1-12 min)
Flow rate	0.35 mL/min
Temperature	40°C
Injection volume	2 μL

## Sheet: Supply Table 2
Supplementary Table 2. The primers of CsDREB/CBF and 10 hub genes in Green and pink modues
Gene ID	Forward and reverse primers (5’-3’)	Tm(℃)	Amplicon size (bp)
Actin	CGCTCTTCTTGCTTTCACCCTT	60	618
	TACCTTGCCTTGGAGTATTTGG
CsaV3_3G003060	AGGGTATTTGGCTGTCCACG	60	125
	ACCCATAAATCACCTCCGCC
CsaV3_7G027290	ACGTTCTCCGTTTCCTCGAC	60	300
	CTCCTTCTGGCAAAAACGCC
CsaV3_6G032360	CCTGTCTGCATGACACCCTT	60	105
	CTCGGGGTTAAATGCAAGCG
CsaV3_3G001740	GAAGGTTCGACCAGCCTCAA	60	337
	GTATCGGCGAACAAACGAGC
CsaV3_3G022000	CCACAAGCACCGAAAGGTTG	60	181
	CCTTCAGGAGTGTCCACCAC
CsaV3_7G029600	AATAGTGGCGTGGGACTTGG	60	99
	CGTTCCTTTATCGGGGCCTT
CsaV3_3G002570	TCGAATGCGACAATGGGGAA	60	263
	CACCGGGGTTCTGTTCATCA
CsaV3_6G012590	CGTAGAGTTCCAGCCAAGGG	60	164
	AATGTACCCAACCAGAGCCG
CsaV3_6G015010	AGCCTTGATGACTGGTTGGG	60	120
	AGAGCAGCAGACTTGCGATT
CsaV3_3G000460	CTCCCTGCTCGATACGCATT	60	288
	GCCCTGAAATGTAGGGGCTT
CsaV3_3G016760	AATTTCGCCGATTCTGCGTG	60	220
	ATCCGGGCATTCCGAAAACT

## Sheet: Supply Table 3
Supplementary Table 3 The information of 17 differential accumulated endogenous hormone in Figure 1
Index	Compounds	Class	cpd_ID	KEGG_map	RR_vs_LR_Log2FC	RR_vs_SR_Log2FC	SR_vs_LR_Log2FC
ABA	Abscisic acid	ABA	C06082	ko00906, ko01100, ko01110, ko04075	-1.61	--	-1.42
IAA-Ala	N-(3-Indolylacetyl)-L-alanine	Auxin	-	-	--	inf	inf
IPA	3-Indolepropionic acid	Auxin	-	-	--	1.12	-2.11
IAA-Phe-Me	Indole-3-acetyl-L-phenylalanne methyle ester	Auxin	-	-	inf	inf	--
IA	3-Indoleacrylic acid	Auxin	-	-	1.78	--	1.34
TRA	Tryptamine	Auxin	C00398	ko00380, ko00901, ko01100, ko01110	5.3	--	5.99
IAN	3-Indoleacetonitrile	Auxin	-	-	1.68	1.1	--
pTR	para-Topolin riboside	CK	-	-	--	1.17	-1.39
cZ	cis-Zeatin	CK	C15545	ko00908, ko01100, ko01110	inf	inf	--
IP	N6-isopentenyladenine	CK	-	-	-2.2	--	-2.73
tZR	trans-Zeatin riboside	CK	C16431	ko00908, ko01110	-1.1	--	--
2MeSiP	2-Methylthio-N6-isopentenyladenine	CK	-	-	-1.62	-3.16	1.53
K9G	Kinetin-9-glucoside	CK	-	-	--	1.4	--
cZROG	cis-Zeatin-O-glucoside riboside	CK	-	-	-1.6	--	-1.07
GA15	Gibberellin A15	GA	C14162	-	1.26	1.05	--
OPC-6	3-oxo-2-(2-(Z)-Pentenyl)cyclopentane-1-hexanoic acid	JA	-	-	inf	--	inf
5DS	5-Deoxystrigol	SL	C18037	ko00906, ko01110	--	--	1.39

## Sheet: Supply Table 4
Supplementary Table 4 The information of DAMs in Phenolic acids, Plumerane, Alkaloids, Organic acids and Triterpene
Index	Q1 (Da)	Q3 (Da)	Molecular weight (Da)	Formula	Ionization model	Compounds	物质	Class I	物质一级分类	Class II	物质二级分类	CAS	Level	LR-1	LR-2	LR-3	RR-1	RR-2	RR-3	SR-1	SR-2	SR-3	QC01	QC02	QC03	cpd_ID	kegg_map	RR_vs_LR_VIP	RR_vs_LR_P-value	RR_vs_LR_Fold_Change	RR_vs_LR_Log2FC	RR_vs_LR_Type	RR_vs_SR_VIP	RR_vs_SR_P-value	RR_vs_SR_Fold_Change	RR_vs_SR_Log2FC	RR_vs_SR_Type	SR_vs_LR_VIP	SR_vs_LR_P-value	SR_vs_LR_Fold_Change	SR_vs_LR_Log2FC	SR_vs_LR_Type
MWS1784	100	55.1	99.1	C6H13N	[M+H]+	Cyclohexylamine	环己胺	Alkaloids	生物碱	Alkaloids	生物碱	108-91-8	3	137000	149000	1230000	61000	75400	97600	153000	90100	66400	344000	341000	331000	C00571	-	1.12	0.359	6.46	2.69	up	--	--	--	--	--	1.03	0.383	4.88	2.29	up
Hmgp002327	188	118	187	C11H9O2N	[M+H]+	3-amino-2-naphthoic acid	3-氨基-2-萘甲酸	Alkaloids	生物碱	Alkaloids	生物碱	-	1	7520000	8200000	6500000	19700000	12100000	15100000	10200000	7750000	8600000	6210000	6560000	6170000	-	-	1.52	0.059	0.473	-1.08	down	--	--	--	--	--	--	--	--	--	--
pme0066	116	74	117	C3H7N3O2	[M-H]-	Guanidinoacetate	乙酸胍	Alkaloids	生物碱	Alkaloids	生物碱	352-97-6	3	10400	20800	19300	9	9	9	14300	11200	9290	24300	20200	22400	C00581	ko00260,ko00330,ko01100	1.66	0.0349	1870	10.9	up	2.07	0.0153	1290	10.3	up	--	--	--	--	--
MWSslk154	277	115	276	C12H20O7	[M+H]+	Triethyl citrate	柠檬酸三乙酯	Organic acids	有机酸	Organic acids	有机酸	77-93-0	3	44000	32200	27600	29500	28200	21600	39700	28800	96600	24200	24300	23000	-	-	--	--	--	--	--	1.29	0.306	2.08	1.06	up	--	--	--	--	--
Lmrn002746	131	85.1	132	C6H12O3	[M-H]-	2-Hydroxy-4-methylpentanoic acid	2-羟基-4-甲基戊酸	Organic acids	有机酸	Organic acids	有机酸	498-36-2	3	9	9	9	26300	8160	15600	19100	30500	10900	57000	54500	58000	-	-	1.65	0.0868	0.000539	-10.9	down	--	--	--	--	--	1.76	0.0714	0.000446	-11.1	down
Zmjp003163	211	55.1	210	C12H18O3	[M+H]+	Jasmonic acid	茉莉酸	Organic acids	有机酸	Organic acids	有机酸	77026-92-7	1	180000	232000	254000	796000	494000	236000	632000	218000	236000	359000	330000	370000	C08491	ko00592,ko01100,ko01110,ko04075	1.16	0.217	0.436	-1.2	down	--	--	--	--	--	--	--	--	--	--
pmb3101	175	115	176	C7H12O5	[M-H]-	2-Isopropylmalic Acid	2-异丙基苹果酸	Organic acids	有机酸	Organic acids	有机酸	49601-06-1	1	16400000	24300000	21000000	8510000	13600000	8010000	18800000	9440000	9730000	6320000	6170000	6920000	C02504	ko00290,ko00620,ko01100,ko01110,ko01210,ko01230	1.46	0.0245	2.05	1.03	up	--	--	--	--	--	--	--	--	--	--
Lmbn000193	103	59	104	C3H4O4	[M-H]-	Tartronate semialdehyde	羟基丙二酸半醛	Organic acids	有机酸	Organic acids	有机酸	2480-77-5	3	30000	42200	35700	33200	22800	31100	15400	12000	23700	31200	34900	31700	C01146	ko00053,ko00630,ko01100	--	--	--	--	--	--	--	--	--	--	1.54	0.0188	2.11	1.08	up
MWS0274	165	119	166	C9H10O3	[M-H]-	DL-3-Phenyllactic acid	DL-3-苯基乳酸	Organic acids	有机酸	Organic acids	有机酸	828-01-3	3	40500	37100	22800	22200	18100	8200	22200	18900	32300	41800	42000	46800	-	-	1.23	0.0678	2.07	1.05	up	--	--	--	--	--	--	--	--	--	--
MWS1882	132	88	133	C4H7NO4	[M-H]-	Iminodiacetic acid	亚氨基二乙酸	Organic acids	有机酸	Organic acids	有机酸	142-73-4	3	1020000	1170000	1030000	661000	454000	485000	688000	552000	634000	886000	786000	896000	C19911	-	1.57	0.00334	2.02	1.01	up	--	--	--	--	--	--	--	--	--	--
Lmtn004049	263	204	264	C15H20O4	[M-H]-	Abscisic acid	脱落酸	Organic acids	有机酸	Organic acids	有机酸	21293-29-8	1	14400	21300	6020	34100	35900	27700	20600	30600	31800	77600	77800	67500	C06082	ko00906,ko01100,ko01110,ko04075	1.3	0.0321	0.427	-1.23	down	--	--	--	--	--	--	--	--	--	--
pme0120	118	101	117	C5H11NO2	[M+H]+	5-Aminovaleric acid	5-氨基戊酸	Organic acids	有机酸	Organic acids	有机酸	660-88-8	3	59600	65200	69000	54600	77100	27000	9	9	9	61800	46000	62500	C00431	ko00310,ko00330,ko00470,ko01100	--	--	--	--	--	2.06	0.0675	0.00017	-12.5	down	1.77	0.00176	7180	12.8	up
pme2923	117	75	118	C4H6O4	[M-H]-	Acetoxyacetic acid	乙酰氧基乙酸	Organic acids	有机酸	Organic acids	有机酸	13831-30-6	3	62300	13400	46700	9	9	9	19300	45800	56000	265000	326000	381000	-	-	1.65	0.106	4540	12.1	up	2.06	0.0663	4480	12.1	up	--	--	--	--	--
Lmgn000160	131	70	132	C4H8N2O3	[M-H]-	3-Ureidopropionic Acid	3-脲基丙酸	Organic acids	有机酸	Organic acids	有机酸	462-88-4	3	9330	11500	15600	15200	6920	8680	4040	7520	4660	33500	48100	37000	C02642	ko00240,ko00410,ko00770,ko01100	--	--	--	--	--	--	--	--	--	--	1.52	0.0451	2.25	1.17	up
Jmwn002494	325	119	326	C15H18O8	[M-H]-	(2E)-3-[4-(β-D-glucopyranoside)-phenylacrylic]-acid	(2E)-3-[4-(β-D-吡喃葡萄糖苷)-苯丙烯酸]酸	Phenolic acids	酚酸类	Phenolic acids	酚酸类	-	1	430000	676000	1650000	74500	146000	144000	296000	177000	213000	241000	240000	237000	-	-	1.5	0.165	7.56	2.92	up	--	--	--	--	--	1.46	0.204	4.01	2.01	up
Lmsn003628	547	223	548	C23H32O15	[M-H]-	6'-O-Sinapoylsucrose	6'-O-芥子酰蔗糖	Phenolic acids	酚酸类	Phenolic acids	酚酸类	-	1	5470	6830	3360	9	9	9	9	9	9	540000	549000	566000	-	-	1.65	0.0355	580	9.18	up	--	--	--	--	--	1.76	0.0355	580	9.18	up
pme0422	193	134	194	C10H10O4	[M-H]-	Isoferulic Acid*	异阿魏酸*	Phenolic acids	酚酸类	Phenolic acids	酚酸类	25522-33-2	1	2380000	2960000	2760000	96000	1360000	1710000	1910000	2370000	2110000	25400000	26300000	26600000	C10470	-	1.04	0.0656	2.56	1.35	up	1.22	0.153	2.01	1.01	up	--	--	--	--	--
Hmln002806	335	179	336	C16H16O8	[M-H]-	5-O-Caffeoylshikimic acid	5-O-咖啡酰莽草酸	Phenolic acids	酚酸类	Phenolic acids	酚酸类	180981-12-8	2	9810	9	4240	9	9	9	9	9	9	66500	63400	66000	C10434	ko00940,ko00941,ko00945,ko01100,ko01110	1.16	0.241	521	9.02	up	--	--	--	--	--	1.26	0.241	521	9.02	up
Zmhn003076	503	341	504	C24H24O12	[M-H]-	((2R,3R,5R,6R)-6-(((E)-3-(3,4-dihydroxyphenyl)acryloyl)oxy)-3,4,5-trihydroxytetrahydro-2H-pyran-2-yl)methyl (Z)-3-(3,4-dihydroxyphenyl)acrylate	((2R,3R,5R,6R)-6-(((E)-3-(3,4-二羟基苯基)丙烯酰基)氧基)-3,4,5-三羟基-四氢-2H-2-基)甲基(Z)-3-(3,4-二羟基苯基)丙烯酸酯	Phenolic acids	酚酸类	Phenolic acids	酚酸类	-	2	27900	88900	66100	9	9	9	67900	30100	45200	202000	195000	206000	-	-	1.65	0.0756	6780	12.7	up	2.07	0.0491	5310	12.4	up	--	--	--	--	--
Lmsn002548	341	161	342	C15H18O9	[M-H]-	1-O-Caffeoyl-β-D-glucose	1-O-咖啡酰-β-D-葡萄糖	Phenolic acids	酚酸类	Phenolic acids	酚酸类	14364-08-0	1	46000	10400	6720	9	9	9	9	9	9	37800000	39900000	38400000	C10433	-	1.64	0.235	2340	11.2	up	--	--	--	--	--	1.75	0.235	2340	11.2	up
pmb3142	299	137	300	C13H16O8	[M-H]-	Salicylic acid-2-O-glucoside	水杨酸-2-O-葡萄糖苷	Phenolic acids	酚酸类	Phenolic acids	酚酸类	10366-91-3	3	565000	485000	517000	215000	91600	114000	228000	321000	293000	478000	464000	452000	-	-	1.55	0.00221	3.73	1.9	up	1.61	0.045	2	1	up	--	--	--	--	--
Lmzn001582	387	207	388	C18H28O9	[M-H]-	5'-Glucosyloxyjasmanic acid	5'-葡萄糖基氧代茉莉酸	Phenolic acids	酚酸类	Phenolic acids	酚酸类	-	1	6880	14400	20600	9	9	9	9	13800	27600	388000	387000	368000	-	-	1.65	0.0721	1550	10.6	up	1.43	0.225	1530	10.6	up	--	--	--	--	--
pmn001525	477	169	478	C23H26O11	[M-H]-	3,5-Digalloylshikimic acid	3,5-二没食子酰莽草酸	Phenolic acids	酚酸类	Phenolic acids	酚酸类	95753-52-9	3	2630	9	5220	9	9	9	11500	4610	2670	20500	21400	20200	-	-	1.16	0.225	291	8.19	up	2.05	0.145	697	9.45	up	--	--	--	--	--
mws0180	153	109	154	C7H6O4	[M-H]-	2,5-Dihydroxybenzoic acid; Gentisic Acid*	2,5-二羟基苯甲酸; 龙胆酸*	Phenolic acids	酚酸类	Phenolic acids	酚酸类	490-79-9	3	28100	124000	54700	9	9	9	9	9	9	115000	116000	109000	C00628	ko00350,ko01100	1.65	0.138	7670	12.9	up	--	--	--	--	--	1.76	0.138	7670	12.9	up
mws0183	153	109	154	C7H6O4	[M-H]-	3,4-Dihydroxybenzoic acid (Protocatechuic acid)*	3,4-二羟基苯甲酸; 原儿茶酸*	Phenolic acids	酚酸类	Phenolic acids	酚酸类	99-50-3	3	272000	300000	175000	9	9	9	9	9	9	251000	234000	247000	C00230	ko01100,ko01110	1.66	0.0223	27700	14.8	up	--	--	--	--	--	1.77	0.0223	27700	14.8	up
Zmhn002032	609	447	610	C28H34O15	[M-H]-	4-O-(6'-O-Glucosylcaffeoylglucosyl)-4-hydroxybenzyl alcohol	4-O-(6'-O-葡萄糖基咖啡酰葡萄糖基)-4-羟基苄醇	Phenolic acids	酚酸类	Phenolic acids	酚酸类	-	2	9	9	9	6180	8030	9	9	9	9	720000	705000	670000	-	-	1.17	0.19	0.0019	-9.04	down	1.47	0.19	0.0019	-9.04	down	--	--	--	--	--
Lmsn003318	355	175	356	C16H20O9	[M-H]-	1-O-Feruloyl-β-D-glucose	1-O-阿魏酰-β-D-葡萄糖	Phenolic acids	酚酸类	Phenolic acids	酚酸类	7196-71-6	1	555000	484000	825000	138000	272000	420000	490000	646000	9	24300000	26200000	24600000	C17759	-	1.28	0.0628	2.25	1.17	up	--	--	--	--	--	--	--	--	--	--
Lmhn002683	457	163	458	C22H18O11	[M-H]-	p-Coumaroylcaffeoyltartaric acid	对香豆酰咖啡酰酒石酸	Phenolic acids	酚酸类	Phenolic acids	酚酸类	-	3	9	9	9	17800	17100	18400	9520	23000	19200	180000	184000	169000	-	-	1.66	0.000487	0.000506	-10.9	down	--	--	--	--	--	1.76	0.0504	0.000522	-10.9	down
pmn001671	547	223	548	C23H32O15	[M-H]-	Furanofructosyl-α-D-(6-mustard acyl)glucoside	呋喃果糖基-α-D-(6-芥子酰基)葡萄糖苷	Phenolic acids	酚酸类	Phenolic acids	酚酸类	-	1	9	9	9	9	9	9	2050	7520	6080	794000	867000	841000	-	-	--	--	--	--	--	2.04	0.086	580	9.18	up	1.75	0.086	0.00173	-9.18	down
Lmbn004847	179	146	180	C10H12O3	[M-H]-	4-Methoxyphenylpropionic acid	4-甲氧基苯丙酸	Phenolic acids	酚酸类	Phenolic acids	酚酸类	-	3	249000	169000	91500	9	11700	87900	12200	134000	206000	111000	102000	109000	-	-	1.01	0.0748	5.12	2.36	up	1.11	0.276	3.54	1.82	up	--	--	--	--	--
Jmwn002620	341	161	342	C15H18O9	[M-H]-	Vanillic Acid-4-O-Glucuronide	香草酸-4-O-葡萄糖醛酸苷	Phenolic acids	酚酸类	Phenolic acids	酚酸类	-	1	44500	15000	12700	9	9	9	9	9	9	40800000	37100000	38100000	-	-	1.65	0.143	2680	11.4	up	--	--	--	--	--	1.76	0.143	2680	11.4	up
MWS2070	179	92	180	C10H12O3	[M-H]-	Propyl 4-hydroxybenzoate	4-羟基苯甲酸丙酯	Phenolic acids	酚酸类	Phenolic acids	酚酸类	94-13-3	3	71900	54600	73500	26500	35400	27900	54900	30100	48400	27000	26500	29400	-	-	1.57	0.0141	2.23	1.15	up	--	--	--	--	--	--	--	--	--	--
MWS1850	139	57	138	C8H10O2	[M+H]+	2-Phenoxyethanol	2-苯氧基乙醇	Phenolic acids	酚酸类	Phenolic acids	酚酸类	122-99-6	3	37300	38500	20700	9	9	9	9	9	9	113000	102000	103000	-	-	1.66	0.0303	3580	11.8	up	--	--	--	--	--	1.76	0.0303	3580	11.8	up
mws2212	179	135	180	C9H8O4	[M-H]-	Caffeic acid	咖啡酸	Phenolic acids	酚酸类	Phenolic acids	酚酸类	331-39-5	3	162000	196000	61100	9	9	9	9	9	9	966000	1020000	1090000	C01197	ko00940,ko01100,ko01110	1.65	0.0747	15500	13.9	up	--	--	--	--	--	1.76	0.0747	15500	13.9	up
Zmhn002301	325	163	326	C15H18O8	[M-H]-	p-Coumaric acid-4-O-glucoside	对香豆酸-4-O-葡萄糖苷	Phenolic acids	酚酸类	Phenolic acids	酚酸类	117405-48-8	1	183000	86000	188000	77700	39800	48000	58000	89300	52900	452000	413000	397000	C06739	-	1.38	0.0869	2.76	1.47	up	--	--	--	--	--	1.4	0.111	2.28	1.19	up
pmp000086	269	177	268	C13H16O6	[M+H]+	1-Feruloyl-sn-glycerol*	1-阿魏酰-sn-甘油*	Phenolic acids	酚酸类	Phenolic acids	酚酸类	-	3	9	8050	12100	9	9	9	22200	13100	15100	115000	127000	132000	-	-	1.18	0.199	745	9.54	up	2.07	0.0263	1860	10.9	up	--	--	--	--	--
mws0921	149	131	150	C9H10O2	[M-H]-	p-Coumaryl alcohol	对香豆醇	Phenolic acids	酚酸类	Phenolic acids	酚酸类	653915	3	7920000	11400000	15600000	4520000	4040000	6070000	6300000	5290000	7740000	3050000	3310000	2810000	C02646	ko00940,ko01100,ko01110	1.46	0.0837	2.38	1.25	up	--	--	--	--	--	--	--	--	--	--
Lmsn003111	325	145	326	C15H18O8	[M-H]-	1-O-p-Coumaroyl-β-D-glucose	1-O-对香豆酰-β-D-葡萄糖	Phenolic acids	酚酸类	Phenolic acids	酚酸类	7139-64-2	1	1540000	1540000	3200000	842000	580000	937000	1070000	1320000	473000	5410000	5640000	6360000	C16827	-	1.42	0.137	2.66	1.41	up	--	--	--	--	--	1.25	0.164	2.19	1.13	up
Cmjn004337	401	269	402	C18H26O10	[M-H]-	Benzyl-(2''-O-xylosyl)glucoside	苄基-(2''-O-木糖基)葡萄糖苷	Phenolic acids	酚酸类	Phenolic acids	酚酸类	-	1	292000	655000	334000	58100	240000	254000	189000	265000	284000	393000	331000	371000	-	-	1.11	0.157	2.32	1.22	up	--	--	--	--	--	--	--	--	--	--
Lmsn004323	507	169	508	C23H24O13	[M-H]-	1-O-Galloyl-2-O-Feruloyl-β-D-glucose	1-O-没食子酰-2-O-阿魏酰-β-D-葡萄糖	Phenolic acids	酚酸类	Phenolic acids	酚酸类	-	3	2470	1700	1680	9	9	9	9	4240	3330	156000	131000	139000	-	-	1.66	0.0177	217	7.76	up	1.43	0.189	281	8.13	up	--	--	--	--	--
pmn001533	645	169	646	C26H30O19	[M-H]-	2-O-Di-gallic acyl-Glucoside-Glucoside	2-O-二没食子酰基-葡萄糖-葡萄糖	Phenolic acids	酚酸类	Phenolic acids	酚酸类	-	3	9	9	9	4960	4860	3760	2490	2980	3060	27700	26500	23100	-	-	1.66	0.00716	0.00199	-8.97	down	--	--	--	--	--	1.77	0.00398	0.00317	-8.3	down
HJAP104	107	77	106	C7H6O	[M+H]+	Benzaldehyde	苯甲醛	Phenolic acids	酚酸类	Phenolic acids	酚酸类	100-52-7	1	5490000	4780000	6630000	19600000	11500000	11500000	11200000	15700000	13400000	5170000	6130000	6130000	C00261	ko01100	1.51	0.0814	0.396	-1.34	down	--	--	--	--	--	1.68	0.0157	0.42	-1.25	down
pmn001468	461	137	462	C19H26O13	[M-H]-	Sibiricose A3	西伯利亚远志糖 A3	Phenolic acids	酚酸类	Phenolic acids	酚酸类	139726-39-9	2	43800	55900	45800	76900	111000	136000	89500	290000	105000	95300	99800	82500	-	-	1.5	0.0679	0.448	-1.16	down	--	--	--	--	--	1.45	0.221	0.301	-1.73	down
pmb0751	321	147	320	C16H16O7	[M+H]+	Trans-5-O-(p-Coumaroyl)shikimate	反式-5-O-对香豆酰莽草酸	Phenolic acids	酚酸类	Phenolic acids	酚酸类	-	3	14800	32500	23100	15800	14800	12700	9	9	9	47200	40100	49600	C02947	ko00940,ko00941,ko00945,ko01100,ko01110	--	--	--	--	--	2.07	0.00405	0.000623	-10.6	down	1.76	0.0446	2610	11.3	up
pmb3066	481	319	482	C22H26O12	[M-H]-	5-O-p-Coumaroylshikimic acid O-glucoside	5-O-对香豆酰莽草酸-O-葡萄糖苷	Phenolic acids	酚酸类	Phenolic acids	酚酸类	-	1	106000	135000	218000	63100	53300	75400	94400	13100	52200	88500	96500	77100	-	-	1.45	0.114	2.39	1.26	up	--	--	--	--	--	1.27	0.0797	2.88	1.52	up
Zmhn003046	477	337	478	C23H26O11	[M-H]-	4-O-(6'-O-Glucosylferuloyl)-3,4-dihydroxybenzyl alcohol	4-O-(6'-O-葡萄糖基-阿魏酰)-3,4-二羟基苄醇	Phenolic acids	酚酸类	Phenolic acids	酚酸类	-	3	5560	1470	9	9	9	9	9	9	9	31800	33700	40200	-	-	1.16	0.295	261	8.03	up	--	--	--	--	--	1.24	0.295	261	8.03	up
Zmhn002750	461	323	462	C22H22O11	[M-H]-	4-O-(6'-O-Glucosylcaffeoyl)-4-hydroxybenzoic acid	4-O-(6'-O-葡萄糖基咖啡酰)-4-羟基苯甲酸	Phenolic acids	酚酸类	Phenolic acids	酚酸类	-	3	9	9	9	3350	2530	4150	9	9	9	85200	110000	90900	-	-	1.66	0.0193	0.00269	-8.54	down	2.07	0.0193	0.00269	-8.54	down	--	--	--	--	--
Lmsn004162	477	169	478	C22H22O12	[M-H]-	1-O-Galloyl-2-O-p-Coumaroyl-β-D-glucose	1-O-没食子酰-2-O-对香豆酰-β-D-葡萄糖	Phenolic acids	酚酸类	Phenolic acids	酚酸类	94356-18-0	2	9	9	9	9	2470	2450	9	9	9	36100	40400	47100	-	-	1.17	0.184	0.00547	-7.51	down	1.4	0.184	0.00547	-7.51	down	--	--	--	--	--
MWS20182	195	136	196	C10H12O4	[M-H]-	Dihydroferulic Acid	二氢阿魏酸	Phenolic acids	酚酸类	Phenolic acids	酚酸类	1135-23-5	3	21200	74200	23600	13100	23400	25300	9	9	9	141000	183000	151000	-	-	--	--	--	--	--	2.06	0.0324	0.000438	-11.2	down	1.76	0.148	4410	12.1	up
Lmjp003731	531	177	530	C26H26O12	[M+H]+	3,4-O-Dicaffeoylquinic Acid Methyl Ester*	3,4-O-双咖啡酰奎宁酸甲酯*	Phenolic acids	酚酸类	Phenolic acids	酚酸类	-	2	4350	2510	6870	9	9	9	9	9	9	241000	243000	313000	-	-	1.65	0.0688	508	8.99	up	--	--	--	--	--	1.76	0.0688	508	8.99	up
mws4085	223	193	224	C11H12O5	[M-H]-	Sinapic acid	芥子酸	Phenolic acids	酚酸类	Phenolic acids	酚酸类	530-59-6	1	68200	30500	4220	812	2340	16600	9	16400	28100	2180000	2650000	1890000	C00482	ko00940,ko01100,ko01110	1.01	0.271	5.21	2.38	up	--	--	--	--	--	--	--	--	--	--
HJAP044	225	167	224	C12H16O4	[M+H]+	1-(2,4,5-Trimethoxyphenyl)propan-1-one	1-(2,4,5-三甲氧基苯基)丙-1-酮	Phenolic acids	酚酸类	Phenolic acids	酚酸类	3904-18-5	2	79300	58700	41300	185000	163000	85700	166000	121000	94400	46700	37000	53200	-	-	1.36	0.0931	0.413	-1.27	down	--	--	--	--	--	1.48	0.0644	0.469	-1.09	down
mad2116	441	295	442	C22H18O10	[M-H]-	Bis(p-Coumaroyl)tartaric acid	二对香豆酰酒石酸	Phenolic acids	酚酸类	Phenolic acids	酚酸类	-	2	4700	1610	2090	9	9	9	9	9	9	14400	17200	20700	-	-	1.65	0.101	311	8.28	up	--	--	--	--	--	1.76	0.101	311	8.28	up
mws0093	179	146	180	C10H12O3	[M-H]-	Coniferyl alcohol	松柏醇	Phenolic acids	酚酸类	Phenolic acids	酚酸类	458-35-5	3	772000	531000	245000	9	17000	392000	75200	376000	504000	375000	256000	304000	C00590	ko00940,ko00999,ko01100,ko01110	--	--	--	--	--	1.16	0.37	2.33	1.22	up	--	--	--	--	--
Hmln000659	331	169	332	C13H16O10	[M-H]-	3-O-Galloyl-D-glucose*	3-O-没食子酰-D-葡萄糖*	Phenolic acids	酚酸类	Phenolic acids	酚酸类	-	1	119000	106000	9	12400	11300	132000	9	9	9	509000	441000	657000	-	-	--	--	--	--	--	2.02	0.325	0.000174	-12.5	down	1.25	0.185	8340	13	up
Lmsn003778	493	169	494	C22H22O13	[M-H]-	1-O-Caffeoyl-4-O-galloyl-β-D-glucose	1-O-咖啡酰-4-O-没食子酰-β-D-葡萄糖	Phenolic acids	酚酸类	Phenolic acids	酚酸类	-	3	9	7530	2120	9	9	9	9	9	9	9700	6850	6820	-	-	1.17	0.288	358	8.48	up	--	--	--	--	--	1.22	0.288	358	8.48	up
Lmhn003689	471	277	472	C23H20O11	[M-H]-	p-Coumaroylferuloyltartaric acid	对香豆酰阿魏酰酒石酸	Phenolic acids	酚酸类	Phenolic acids	酚酸类	-	3	3040	9	6220	9	9	9	9	9	9	23500	41200	35200	-	-	1.16	0.228	343	8.42	up	--	--	--	--	--	1.25	0.228	343	8.42	up
pmp000087	269	177	268	C13H16O6	[M+H]+	2-Feruloyl-sn-glycerol*	2-阿魏酰-sn-甘油*	Phenolic acids	酚酸类	Phenolic acids	酚酸类	-	3	9	9	9	10100	9	17100	9	9	9	105000	156000	190000	-	-	1.17	0.209	0.000992	-9.98	down	1.51	0.209	0.000992	-9.98	down	--	--	--	--	--
Lmsn003582	477	169	478	C22H22O12	[M-H]-	1-O-Galloyl-4-O-p-Coumaroyl-β-D-glucose	1-O-没食子酰-4-O-对香豆酰-β-D-葡萄糖	Phenolic acids	酚酸类	Phenolic acids	酚酸类	-	3	9	9	9	9	9	9	1370	9	7540	6860	10200	13100	-	-	--	--	--	--	--	1.45	0.329	330	8.37	up	1.22	0.329	0.00303	-8.37	down
MWSmce346	517	163	516	C25H24O12	[M+H]+	1,3-O-Dicaffeoylquinic Acid (Cynarin)	1,3-O-双咖啡酰奎宁酸(洋蓟酸)	Phenolic acids	酚酸类	Phenolic acids	酚酸类	30964-13-7	3	9	9	9	9	9	9	20900	9	6980	25300	26300	44000	C10445	-	--	--	--	--	--	1.48	0.269	1030	10	up	1.24	0.269	0.000969	-10	down
Lmhn003074	309	193	310	C14H14O8	[M-H]-	Feruloylmalic acid	阿魏酰苹果酸	Phenolic acids	酚酸类	Phenolic acids	酚酸类	-	3	6470	9	16900	7280	9	22400	9	9	9	29200	26500	14500	-	-	--	--	--	--	--	1.5	0.273	0.000909	-10.1	down	1.25	0.255	867	9.76	up
Lmyn002788	183	124	184	C8H8O5	[M-H]-	Methyl gallate	没食子酸甲酯	Phenolic acids	酚酸类	Phenolic acids	酚酸类	99-24-1	3	9160	24200	9	8810	9360	11300	9260	25700	85800	42600	20700	38100	-	-	--	--	--	--	--	1.26	0.321	4.09	2.03	up	--	--	--	--	--
Lmfn000604	331	169	332	C13H16O10	[M-H]-	6-O-Galloyl-β-D-glucose*	6-O-没食子酰-β-D-葡萄糖*	Phenolic acids	酚酸类	Phenolic acids	酚酸类	13186-19-1	1	16800	81900	20600	12500	13600	135000	9	9	9	179000	274000	382000	-	-	--	--	--	--	--	2.03	0.317	0.000168	-12.5	down	1.75	0.2	4420	12.1	up
MWS1846	151	93	152	C8H8O3	[M-H]-	Phenoxyacetic acid	苯氧乙酸	Phenolic acids	酚酸类	Phenolic acids	酚酸类	122-59-8	3	7280	9540	13700	31900	39700	29900	66000	34900	22700	8750	20600	23200	C02181	-	1.57	0.00475	0.301	-1.73	down	--	--	--	--	--	1.57	0.135	0.247	-2.02	down
pmb0818	206	148	205	C11H11NO3	[M+H]+	Methoxyindoleacetic acid	甲氧基吲哚乙酸	Alkaloids	生物碱	Plumerane	吲哚类生物碱	3471-31-6	3	277000	269000	255000	706000	441000	575000	363000	306000	398000	208000	221000	228000	C05660	ko00380	1.56	0.056	0.466	-1.1	down	--	--	--	--	--	--	--	--	--	--
Hmmp001310	188	118	187	C11H9NO2	[M+H]+	3-Indoleacrylic acid	3-吲哚丙烯酸	Alkaloids	生物碱	Plumerane	吲哚类生物碱	1204-06-4	1	6390000	6500000	5610000	15900000	10500000	13300000	9360000	6980000	8330000	5050000	5730000	5370000	C21283	-	1.57	0.0412	0.465	-1.1	down	--	--	--	--	--	--	--	--	--	--
Qmkp093004	146	91.1	145	C9H7NO	[M+H]+	Indole-3-carboxaldehyde	吲哚-3-甲醛	Alkaloids	生物碱	Plumerane	吲哚类生物碱	487-89-8	2	919000	941000	793000	2360000	1300000	1900000	1400000	972000	1380000	793000	804000	696000	C08493	-	1.48	0.084	0.477	-1.07	down	--	--	--	--	--	--	--	--	--	--
mws1138	551	303	550	C24H26N2O13	[M+H]+	Betanin (Betanidin-5-O-glucoside)	甜菜红苷 (甜菜苷-5-O-葡萄糖苷)	Alkaloids	生物碱	Plumerane	吲哚类生物碱	7659-95-2	2	9	10800	6500	4180	9	18000	9	9	9	156000	123000	148000	C08540	ko00965,ko01110	--	--	--	--	--	1.49	0.307	0.00122	-9.68	down	1.23	0.207	640	9.32	up
pmb1096	118	91	117	C8H7N	[M+H]+	Indole	吲哚	Alkaloids	生物碱	Plumerane	吲哚类生物碱	120-72-9	1	45500	45200	33300	95500	63700	89700	56800	36500	23900	41000	32100	42200	C00463	ko00380,ko00400,ko00402,ko01100,ko01110	1.5	0.0362	0.498	-1.01	down	1.69	0.0326	0.471	-1.09	down	--	--	--	--	--
Zmkp004727	457	209	456	C30H48O3	[M+H]+	Kuguaglycoside I	苦瓜糖苷 I	Terpenoids	萜类	Triterpene	三萜	-	3	9	9	9	19500	9	39200	9	9	9	162000	229000	198000	-	-	1.17	0.226	0.00046	-11.1	down	1.5	0.226	0.00046	-11.1	down	--	--	--	--	--
Lmmn008971	455	455	456	C30H48O3	[M-H]-	Isomangiferolic acid	异杧果醇酸	Terpenoids	萜类	Triterpene	三萜	13878-92-7	2	9	9	9	9	9	9	1930000	3340000	2640000	683000	728000	464000	-	-	--	--	--	--	--	2.07	0.0232	293000	18.2	up	1.77	0.0232	3.42e-06	-18.2	down
mws4053	455	455	456	C30H48O3	[M-H]-	Ursolic acid	熊果酸	Terpenoids	萜类	Triterpene	三萜	77-52-1	2	9	9	9	9	9	9	1930000	3340000	2640000	683000	728000	464000	C08988	-	--	--	--	--	--	2.07	0.0232	293000	18.2	up	1.77	0.0232	3.42e-06	-18.2	down

## Sheet: Supply Table 5
Supplementary Table 5 Sample sequencing data evalution and statistics
Sample	Raw Reads	Clean Reads	Clean Base(G)	Error Rate(%)	Q20(%)	Q30(%)	GC Content(%)
RR-1	47166958	45380246	6.81	0.03	97.32	92.38	42.46
RR-2	44700914	42906906	6.44	0.03	97.52	92.89	42.68
RR-3	43264454	41656274	6.25	0.03	97.32	92.42	42.64
SR-1	43773384	42624476	6.39	0.03	97.52	92.8	42.66
SR-2	45449972	44332088	6.65	0.03	97.52	92.84	42.67
SR-3	44808310	43646300	6.55	0.03	97.4	92.56	42.6
LR-1	45161510	44058778	6.61	0.03	97.46	92.72	42.48
LR-2	44304078	42988314	6.45	0.03	97.47	92.8	42.58
LR-3	47318188	45981066	6.9	0.03	97.38	92.57	42.73
Note: Cycle Q20%: Percentage of the cycle whose average quality score is greater than or equal to 20; Cycle Q30%: Percentage of the cycle whose average quality score is greater than or equal to

## Sheet: Supply Table 6
Supplementary Table 6 The Module Heatmap of WGCNA data
geneID	MEfloralwhite	MElightcyan	MEthistle2	MEdarkslateblue	MEgreen	MEplum2	MEblack	MEsalmon	MEturquoise	MEwhite	MElightcyan1	MEpurple	MEdarkgrey	MEgrey60	MEpaleturquoise	MEgreenyellow	MEviolet	MEivory	MEred	MEorange	MEroyalblue	MEthistle1	MEcyan	MEbisque4	MEmagenta	MEorangered4	MEskyblue	MEbrown4	MEdarkred	MEdarkmagenta	MEsienna3	MEpink	MEdarkolivegreen	MElightyellow	MEdarkorange2	MEsteelblue	MEyellowgreen	MEmediumpurple3	MElightgreen	MEsaddlebrown	MEmidnightblue	MEplum1	MEdarkorange	MElightsteelblue1	MEdarkgreen	MEtan	MEdarkturquoise	MEskyblue3	MEbrown
RR-1	-0.05493	-0.09532	-0.11187	0.385525	0.086242	0.078972	-0.39888	-0.23201	-0.173	-0.29472	-0.21207	-0.05945	0.033922	-0.18845	0.100029	0.378093	0.202964	-0.11643	0.010345	-0.11722	-0.11919	-0.36473	-0.0975	0.613963	0.936653	0.620283	-0.1382	0.018907	-0.12165	0.327325	0.325944	-0.19422	-0.29014	-0.19289	-0.11564	0.229034	0.567339	0.181237	0.498767	-0.03101	-0.13532	0.08962	0.497534	0.361396	-0.20093	-0.11272	-0.11077	-0.23788	0.035276
RR-2	-0.05242	-0.09221	-0.18462	-0.02515	-0.12363	-0.42798	-0.43327	-0.29699	-0.33292	0.16755	0.625791	-0.12593	0.0874	-0.10637	-0.01711	0.103448	0.338877	-0.23428	0.006141	-0.20484	-0.08684	-0.27534	-0.0851	-0.27554	-0.09139	-0.24273	0.067531	-0.00599	0.019586	-0.15798	-0.22146	-0.13943	-0.16718	-0.20902	0.705774	0.146484	0.196981	0.409522	0.454773	0.674163	0.938773	0.677399	0.675827	0.577059	0.130707	-0.12504	0.075272	-0.04278	0.458556
RR-3	0.647468	-0.14729	-0.16444	-0.01512	-0.15672	-0.46506	-0.54085	-0.35574	-0.36811	0.107121	-0.1085	-0.16118	-0.02053	-0.20618	-0.15906	-0.10815	0.116383	-0.44	-0.58631	-0.42819	-0.10755	-0.23818	-0.11426	0.492813	-0.14011	-0.2396	-0.27091	0.325328	0.355082	-0.22779	0.45656	-0.12521	-0.1804	-0.14149	-0.0724	0.066362	-0.30145	-0.54181	-0.11499	0.083968	-0.17274	-0.14676	-0.18706	0.011792	0.567463	0.936251	0.667749	0.593638	0.658903
SR-1	-0.17155	-0.11963	-0.26115	0.405682	0.917488	0.587614	0.090092	0.642388	-0.01531	0.384814	-0.16828	-0.17256	-0.6545	-0.01706	-0.23695	0.270236	-0.15765	-0.17933	-0.4899	0.53766	-0.16284	0.13884	-0.0961	-0.22812	-0.15256	-0.32201	-0.21265	-0.60664	-0.34034	-0.44003	-0.4127	-0.09871	-0.22401	-0.49225	-0.08403	-0.55732	-0.28659	-0.46733	-0.62705	-0.35325	-0.12655	-0.30175	0.077386	-0.13441	0.536373	-0.16453	-0.09687	-0.53193	-0.20637
SR-2	-0.40885	-0.12394	-0.24647	-0.15256	-0.08907	0.011117	0.209496	-0.1944	-0.25861	-0.46681	-0.20146	-0.0901	0.5179	0.589357	0.483287	0.473667	0.525519	0.478462	0.500057	0.624998	0.939133	0.648406	-0.12607	0.147129	-0.15571	0.089247	-0.28045	-0.26784	-0.54042	-0.20356	-0.27204	-0.06651	0.065739	-0.1454	-0.13304	-0.03944	-0.26647	0.374873	0.257778	0.465908	-0.08844	-0.20588	-0.14458	-0.30157	0.096711	-0.06955	-0.1108	-0.12106	-0.35974
SR-3	-0.18928	-0.11034	0.618152	-0.37494	-0.12369	0.347635	0.258691	-0.2011	-0.14231	-0.57147	-0.23178	-0.10446	0.458508	0.599125	0.252156	0.113152	-0.28244	0.048128	0.342402	0.005149	-0.13981	-0.10409	0.940853	0.042778	-0.10956	0.556699	-0.17831	0.0949	-0.27045	-0.38145	-0.29256	-0.15253	0.595439	0.334215	-0.01186	0.074119	-0.03305	-0.26731	-0.01979	-0.18926	-0.07086	-0.24956	-0.17147	-0.61248	-0.249	-0.03308	0.014252	0.276486	-0.31661
LR-1	-0.13689	-0.13961	-0.16276	-0.59024	-0.16715	-0.30612	0.31796	-0.0344	0.197986	0.101875	-0.1272	-0.11002	-0.0256	-0.04194	0.404921	-0.2955	0.171476	-0.34689	-0.05752	-0.02723	-0.13627	-0.22268	-0.12589	-0.30953	-0.16293	-0.20247	0.645633	0.574341	0.394559	0.390897	0.512748	0.932061	0.601732	0.581711	0.439386	0.610955	0.548769	-0.05253	-0.15906	-0.29013	-0.13779	-0.15562	-0.32017	0.035273	-0.25262	-0.13756	0.400657	0.324814	0.005347
LR-2	0.541504	0.941572	0.615149	-0.04728	-0.1914	-0.01116	0.34122	0.25435	0.564106	0.225617	-0.19024	-0.11468	-0.24583	-0.26511	-0.18455	-0.46129	-0.43029	0.2504	0.199623	-0.24157	-0.12983	0.480028	-0.15862	-0.15215	-0.04107	-0.1665	-0.17891	-0.29704	0.033639	0.492592	0.09101	-0.01099	-0.15745	0.40679	-0.37347	-0.05272	-0.24837	0.123599	-0.10226	-0.25334	-0.07832	0.499	-0.28639	-0.1249	-0.31806	-0.14381	-0.39317	0.063637	-0.28625
LR-3	-0.17505	-0.11324	-0.10199	0.414082	-0.15208	0.184985	0.155544	0.417905	0.528161	0.346028	0.613718	0.938384	-0.15128	-0.36337	-0.64272	-0.47365	-0.48484	0.539934	0.075155	-0.14876	-0.05681	-0.06225	-0.13731	-0.33135	-0.08333	-0.09291	0.546282	0.164039	0.469994	0.199996	-0.18751	-0.14446	-0.24374	-0.14168	-0.35472	-0.47748	-0.17715	0.239744	-0.18816	-0.10705	-0.12875	-0.20644	-0.14107	0.187826	-0.31065	-0.14997	-0.44632	-0.32492	0.010888
[truncated: 3 more columns]

## Sheet: Supply Table 7
Supplementary Table 7 The information of genes in Green and Pink Modules
geneID	moduleColors	kTotal	kWithin	kOut	kDiff	RR-1	RR-2	RR-3	SR-1	SR-2	SR-3	LR-1	LR-2	LR-3	chr	start	end	strand	gene_name	gene_description	KEGG	KEGG pathway	NR	Swissprot	Tremble	KOG	GO	Pfam	TF-Family	TF-Category	TF-Classification
CsaV3_1G000520	green	283.042	26.488	256.554	-230.066	18.917	20.6039	20.6764	22.4583	20.7558	17.3874	20.4967	20.9745	19.586	chr1	296768	302062	+	CsaV3_1G000520	--	K08066 nuclear transcription factor Y, gamma | (RefSeq) nuclear transcription factor Y subunit C-9-like (A)	--	nuclear transcription factor Y subunit C-1 [Cucumis sativus]	NFYC1_ARATH RecName: Full=Nuclear transcription factor Y subunit C-1; Short=AtNF-YC-1; AltName: Full=Transcriptional activator HAP5A;	A0A0A0LNK7_CUCSA RecName: Full=CBFD_NFYB_HMF domain-containing protein {ECO:0000259|Pfam:PF00808};	CCAAT-binding factor, subunit C (HAP5)	GO:0016602,CCAAT-binding factor complex; GO:0005829,cytosol; GO:0005634,nucleus; GO:0003677,DNA binding; GO:0001228,DNA-binding transcription activator activity, RNA polymerase II-specific; GO:0003700,DNA-binding transcription factor activity; GO:0046982,protein heterodimerization activity; GO:2000306,positive regulation of photomorphogenesis; GO:0045893,positive regulation of DNA-templated trans…	PF00125.27:Core histone H2A/H2B/H3/H4	NF-YC	TF	NF-Y->NF-YC
CsaV3_1G000800	green	339.664	75.8477	263.816	-187.969	3.4101	2.5575	2.7037	3.1364	2.4306	2.4448	2.682	2.4102	2.5172	chr1	503860	512315	+	CsaV3_1G000800	--	K07739 elongator complex protein 3 [EC:2.3.1.48] | (RefSeq) elongator complex protein 3 (A)	--	uncharacterized protein LOC101218367 isoform X2 [Cucumis sativus]	--	A0A0A0LU52_CUCSA RecName: Full=C2H2-type domain-containing protein {ECO:0000259|PROSITE:PS50157};	--	GO:0016021,integral component of membrane; GO:0005575,cellular_component; GO:0016020,membrane; GO:0031224,intrinsic component of membrane; GO:0110165,cellular anatomical entity	PF04959.16:Arsenite-resistance protein 2	--	--	--
CsaV3_1G000820	green	334.636	116.08	218.556	-102.477	38.5158	41.0543	38.9227	44.6408	37.4615	39.7733	39.9876	36.4604	37.9326	chr1	512815	516542	-	CsaV3_1G000820	--	K07739 elongator complex protein 3 [EC:2.3.1.48] | (RefSeq) elongator complex protein 3 (A)	--	elongator complex protein 3 [Cucumis sativus]	ELP3_ARATH RecName: Full=Elongator complex protein 3 {ECO:0000303|PubMed:20398216}; Short=AtELP3 {ECO:0000303|PubMed:20398216}; EC=2.3.1.- {ECO:0000250|UniProtKB:D5VRB9}; AltName: Full=Elongator component 3 {ECO:0000303|PubMed:20398216}; AltName: Full=Protein ELONGATA 3 {ECO:0000303|PubMed:15894610}; AltName: Full=Protein ENHANCER-OF-ASYMMETRIC-LEAVES-TWO1 {ECO:0000303|PubMed:21700721}; AltName: …	A0A0A0LP05_CUCSA RecName: Full=Elongator complex protein 3 {ECO:0000256|ARBA:ARBA00020266, ECO:0000256|PIRNR:PIRNR005669}; EC=2.3.1.- {ECO:0000256|PIRNR:PIRNR005669};	RNA polymerase II elongator complex, subunit ELP3/histone acetyltransferase	GO:0005737,cytoplasm; GO:0005829,cytosol; GO:0033588,elongator holoenzyme complex; GO:0000791,euchromatin; GO:0005634,nucleus; GO:0051539,4 iron, 4 sulfur cluster binding; GO:0046872,metal ion binding; GO:0008080,N-acetyltransferase activity; GO:0000049,tRNA binding; GO:0106261,tRNA uridine(34) acetyltransferase activity; GO:0009734,auxin-activated signaling pathway; GO:0051301,cell division; GO:…	PF16199.8:Radical_SAM C-terminal domain	GNAT	TR	GNAT
CsaV3_1G001220	green	289.139	64.303	224.836	-160.533	0.7963	0.2095	0.2846	1.0211	0.3301	0.604	0.4628	0.2063	0.8394	chr1	684351	685151	-	CsaV3_1G001220	--	K03283 heat shock 70kDa protein 1/2/6/8 | (GenBank) DnaK family protein (A)	ko03040: Spliceosome; ko04141: Protein processing in endoplasmic reticulum; ko04144: Endocytosis	uncharacterized protein LOC116402050 [Cucumis sativus]	--	A0A0A0LNU8_CUCSA RecName: Full=VARLMGL domain-containing protein {ECO:0000259|Pfam:PF14383};	--	--	PF14383.9:DUF761-associated sequence motif	--	--	--
CsaV3_1G001240	green	505.374	144.729	360.645	-215.916	1.0711	0.3047	0.4966	1.2176	0.4896	0.1464	0	0.03	0.2535	chr1	703248	705346	+	CsaV3_1G001240	--	--	--	uncharacterized protein LOC101204691 [Cucumis sativus]	--	A0A0A0LS07_CUCSA SubName: Full=Uncharacterized protein {ECO:0000313|EMBL:KGN63552.1};	--	--	--	--	--	--
CsaV3_1G001480	green	309.495	57.8374	251.657	-193.82	101.033	115.888	106.621	121.54	109.097	96.6758	107.599	105.503	107.236	chr1	955962	957323	-	CsaV3_1G001480	--	K17080 prohibitin 1 | (RefSeq) prohibitin-3, mitochondrial (A)	--	prohibitin-3, mitochondrial [Cucumis sativus]	PHB3_ARATH RecName: Full=Prohibitin-3, mitochondrial; Short=Atphb3; AltName: Full=Protein ENHANCED ETHYLENE RESPONSE 3;	A0A0A0LP53_CUCSA RecName: Full=Prohibitin {ECO:0000256|RuleBase:RU366048};	Prohibitin	GO:0009507,chloroplast; GO:0009941,chloroplast envelope; GO:0005747,mitochondrial respiratory chain complex I; GO:0005739,mitochondrion; GO:0005730,nucleolus; GO:0000325,plant-type vacuole; GO:0005886,plasma membrane; GO:0044877,protein-containing complex binding; GO:0051301,cell division; GO:0042742,defense response to bacterium; GO:0048527,lateral root development; GO:0007005,mitochondrion orga…	PF01145.28:SPFH domain / Band 7 family	--	--	--
CsaV3_1G001990	green	508.346	201.624	306.721	-105.097	0	0	0	0.1482	0	0	0	0.0499	0	chr1	1301190	1302532	-	CsaV3_1G001990	--	K09422 transcription factor MYB, plant | (RefSeq) transcription factor MYB35 (A)	--	transcription factor MYB35 [Cucumis sativus]	MYB35_ARATH RecName: Full=Transcription factor MYB35 {ECO:0000303|PubMed:9839469}; AltName: Full=Myb-related protein 35 {ECO:0000303|PubMed:9839469}; Short=AtMYB35 {ECO:0000303|PubMed:9839469}; AltName: Full=Protein DEFECTIVE IN TAPETAL DEVELOPMENT AND FUNCTION 1 {ECO:0000303|PubMed:18397379};	A0A0A0LP09_CUCSA SubName: Full=Uncharacterized protein {ECO:0000313|EMBL:KGN63635.1};	Transcription factor, Myb superfamily	GO:0005634,nucleus; GO:0003677,DNA binding; GO:0003700,DNA-binding transcription factor activity; GO:0048658,anther wall tapetum development; GO:0052545,callose localization; GO:0055046,microgametogenesis; GO:0003674,molecular_function; GO:0003676,nucleic acid binding; GO:0005488,binding; GO:0097159,organic cyclic compound binding; GO:1901363,heterocyclic compound binding; GO:0140110,transcriptio…	PF00249.34:Myb-like DNA-binding domain	MYB	TF	MYB->MYB
CsaV3_1G002110	green	540.164	152.266	387.898	-235.632	4.6565	1.9267	2.3256	5.6546	2.8309	2.8581	0.9518	0.6187	1.0649	chr1	1366593	1369991	-	CsaV3_1G002110	--	K14638 solute carrier family 15 (peptide/histidine transporter), member 3/4 | (RefSeq) protein NRT1/ PTR FAMILY 2.13-like (A)	--	protein NRT1/ PTR FAMILY 2.11 [Cucumis sativus]	PTR53_ARATH RecName: Full=Protein NRT1/ PTR FAMILY 2.11; Short=AtNPF2.11; AltName: Full=Nitrate transporter 1.10; AltName: Full=Protein GLUCOSINOLATE TRANSPORTER-2;	A0A5A7UPY3_CUCME SubName: Full=Protein NRT1/ PTR FAMILY 2.11-like {ECO:0000313|EMBL:KAA0057922.1};	H+/oligopeptide symporter	GO:0016021,integral component of membrane; GO:0005886,plasma membrane; GO:0009506,plasmodesma; GO:0090448,glucosinolate:proton symporter activity; GO:1901349,glucosinolate transport; GO:0090449,phloem glucosinolate loading; GO:0003674,molecular_function; GO:0005215,transporter activity; GO:0008324,cation transmembrane transporter activity; GO:0008509,anion transmembrane transporter activity; GO:0…	PF00854.24:POT family	--	--	--
CsaV3_1G002220	green	254.209	55.8028	198.406	-142.603	2.2881	1.204	1.38	2.0539	1.6124	1.1572	1.805	1.0868	1.0668	chr1	1433512	1435093	+	CsaV3_1G002220	--	K01785 aldose 1-epimerase [EC:5.1.3.3] | (RefSeq) aldose 1-epimerase (A)	ko00010: Glycolysis / Gluconeogenesis; ko00052: Galactose metabolism; ko01100: Metabolic pathways; ko01110: Biosynthesis of secondary metabolites	aldose 1-epimerase [Cucumis sativus]	--	A0A0A0LRN1_CUCSA RecName: Full=Aldose 1-epimerase {ECO:0000256|PIRNR:PIRNR005096}; EC=5.1.3.3 {ECO:0000256|PIRNR:PIRNR005096};	Predicted mutarotase	GO:0004034,aldose 1-epimerase activity; GO:0030246,carbohydrate binding; GO:0033499,galactose catabolic process via UDP-galactose; GO:0006006,glucose metabolic process; GO:0003674,molecular_function; GO:0003824,catalytic activity; GO:0016853,isomerase activity; GO:0016854,racemase and epimerase activity; GO:0016857,racemase and epimerase activity, acting on carbohydrates and derivatives; GO:00054…	PF01263.23:Aldose 1-epimerase	--	--	--
CsaV3_1G002580	green	422.026	177.04	244.986	-67.9461	22.7504	27.2263	19.8594	35.266	22.7327	22.5017	21.0645	23.0551	24.7321	chr1	1610598	1611653	+	CsaV3_1G002580	--	--	--	hypothetical protein Csa_013696 [Cucumis sativus]	--	A0A0A0LPF8_CUCSA SubName: Full=Uncharacterized protein {ECO:0000313|EMBL:KGN63693.1};	--	GO:0016021,integral component of membrane; GO:0005575,cellular_component; GO:0016020,membrane; GO:0031224,intrinsic component of membrane; GO:0110165,cellular anatomical entity	--	--	--	--
CsaV3_1G002650	green	452.35	127.634	324.716	-197.081	10.1495	4.7784	5.7274	11.1882	8.857	6.4386	4.7905	4.1058	5.1111	chr1	1665078	1666427	+	CsaV3_1G002650	--	K16904 dCTP diphosphatase [EC:3.6.1.12] | (RefSeq) dCTP pyrophosphatase 1 (A)	ko00240: Pyrimidine metabolism; ko01100: Metabolic pathways; ko01232: Nucleotide metabolism	dCTP pyrophosphatase 1 [Cucumis sativus]	--	A0A0A0LP76_CUCSA RecName: Full=dCTP pyrophosphatase 1 {ECO:0000256|PIRNR:PIRNR029826}; EC=3.6.1.12 {ECO:0000256|PIRNR:PIRNR029826};	--	GO:0005829,cytosol; GO:0047840,dCTP diphosphatase activity; GO:0000287,magnesium ion binding; GO:0006253,dCTP catabolic process; GO:0042262,DNA protection; GO:0003674,molecular_function; GO:0003824,catalytic activity; GO:0016462,pyrophosphatase activity; GO:0016787,hydrolase activity; GO:0016817,hydrolase activity, acting on acid anhydrides; GO:0016818,hydrolase activity, acting on acid anhydride…	PF12643.10:MazG-like family	--	--	--
CsaV3_1G003100	green	552.215	292.379	259.836	32.5431	0	0	0	0.1867	0	0	0	0	0	chr1	1936184	1936840	-	CsaV3_1G003100	--	--	--	hypothetical protein Csa_023785, partial [Cucumis sativus]	--	A0A0A0LRV3_CUCSA RecName: Full=ABC transmembrane type-1 domain-containing protein {ECO:0000259|PROSITE:PS50928};	--	GO:0016021,integral component of membrane; GO:0055085,transmembrane transport; GO:0006810,transport; GO:0008150,biological_process; GO:0009987,cellular process; GO:0051179,localization; GO:0051234,establishment of localization; GO:0005575,cellular_component; GO:0016020,membrane; GO:0031224,intrinsic component of membrane; GO:0110165,cellular anatomical entity	--	--	--	--
CsaV3_1G003410	green	300.677	46.4675	254.21	-207.742	113.961	108.497	100.249	114.305	112.775	103.308	104.493	108.527	101.641	chr1	2130722	2134358	-	CsaV3_1G003410	--	--	--	protein COBRA [Cucumis sativus]	COBRA_ARATH RecName: Full=Protein COBRA; AltName: Full=Cell expansion protein; Flags: Precursor;	A0A5D3BHU5_CUCME RecName: Full=COBRA-like protein {ECO:0000256|PIRNR:PIRNR038122};	--	GO:0031225,anchored component of membrane; GO:0046658,anchored component of plasma membrane; GO:0009897,external side of plasma membrane; GO:0016328,lateral plasma membrane; GO:0009930,longitudinal side of cell surface; GO:0009505,plant-type cell wall; GO:0010215,cellulose microfibril organization; GO:0009825,multidimensional cell growth; GO:0052324,plant-type cell wall cellulose biosynthetic pro…	PF04833.18:COBRA-like protein	--	--	--
CsaV3_1G003670	green	487.208	198.63	288.578	-89.9476	1.5383	0.426	0.4123	2.4501	1.0269	1.085	0.1815	0.2098	0.4924	chr1	2295714	2298516	+	CsaV3_1G003670	--	K00784 ribonuclease Z [EC:3.1.26.11] | (RefSeq) tRNase Z TRZ1 isoform X1 (A)	--	transcription factor MYBS1 [Cucumis sativus]	MYBS1_ORYSI RecName: Full=Transcription factor MYBS1 {ECO:0000250|UniProtKB:Q7XC57}; AltName: Full=Myb-related protein S1 {ECO:0000250|UniProtKB:Q7XC57}; Short=OsMYBS1 {ECO:0000250|UniProtKB:Q7XC57};	A0A0A0LS09_CUCSA SubName: Full=Uncharacterized protein {ECO:0000313|EMBL:KGN63804.1};	Zuotin and related molecular chaperones (DnaJ superfamily), contains DNA-binding domains	GO:0005634,nucleus; GO:0003677,DNA binding; GO:0003700,DNA-binding transcription factor activity; GO:0042803,protein homodimerization activity; GO:0045893,positive regulation of DNA-templated transcription; GO:0003674,molecular_function; GO:0003676,nucleic acid binding; GO:0005488,binding; GO:0097159,organic cyclic compound binding; GO:1901363,heterocyclic compound binding; GO:0140110,transcripti…	PF00249.34:Myb-like DNA-binding domain	MYB	TF	MYB->MYB
CsaV3_1G003730	green	482.077	73.1475	408.929	-335.782	5.1955	2.3959	2.5662	3.9824	1.9455	1.5942	0.7853	1.8149	1.3064	chr1	2328358	2330178	+	CsaV3_1G003730	--	K22683 aspartyl protease family protein [EC:3.4.23.-] | (RefSeq) protein ASPARTIC PROTEASE IN GUARD CELL 1 (A)	--	protein ASPARTIC PROTEASE IN GUARD CELL 1 [Cucumis sativus]	ASPG1_ARATH RecName: Full=Protein ASPARTIC PROTEASE IN GUARD CELL 1; Short=AtASPG1; EC=3.4.23.-; Flags: Precursor;	A0A0A0LPJ3_CUCSA SubName: Full=Aspartic proteinase nepenthesin-1 {ECO:0000313|EMBL:KGN63810.1};	Aspartyl protease	GO:0005783,endoplasmic reticulum; GO:0004190,aspartic-type endopeptidase activity; GO:0070001,aspartic-type peptidase activity; GO:0003677,DNA binding; GO:0006508,proteolysis; GO:0009737,response to abscisic acid; GO:0009414,response to water deprivation; GO:0009627,systemic acquired resistance; GO:0003674,molecular_function; GO:0003824,catalytic activity; GO:0004175,endopeptidase activity; GO:00…	PF14543.9:Xylanase inhibitor N-terminal	--	--	--
CsaV3_1G003780	green	246.372	45.6011	200.771	-155.17	4.4471	3.2704	3.5043	4.8369	3.1448	2.8181	3.8974	2.3321	4.3271	chr1	2349522	2350513	-	CsaV3_1G003780	--	--	--	hypothetical protein Csa_013196 [Cucumis sativus]	--	A0A0A0LPJ7_CUCSA SubName: Full=Uncharacterized protein {ECO:0000313|EMBL:KGN63815.1};	--	GO:0016021,integral component of membrane; GO:0005575,cellular_component; GO:0016020,membrane; GO:0031224,intrinsic component of membrane; GO:0110165,cellular anatomical entity	--	--	--	--
CsaV3_1G003800	green	414.745	52.3598	362.385	-310.025	1.9928	0.5845	1.1208	1.5416	1.105	0.9582	0.5859	0.7787	0.0636	chr1	2364830	2367233	+	CsaV3_1G003800	--	K12135 zinc finger protein CONSTANS | (RefSeq) zinc finger protein CONSTANS-like (A)	ko04712: Circadian rhythm - plant	zinc finger protein CONSTANS-LIKE 16 [Cucumis sativus]	COL16_ARATH RecName: Full=Zinc finger protein CONSTANS-LIKE 16;	A0A0A0LSN3_CUCSA SubName: Full=Uncharacterized protein {ECO:0000313|EMBL:KGN63817.1};	GATA-4/5/6 transcription factors	GO:0005634,nucleus; GO:0003700,DNA-binding transcription factor activity; GO:0008270,zinc ion binding; GO:0006355,regulation of DNA-templated transcription; GO:0003674,molecular_function; GO:0140110,transcription regulator activity; GO:0005488,binding; GO:0043167,ion binding; GO:0043169,cation binding; GO:0046872,metal ion binding; GO:0046914,transition metal ion binding; GO:0006139,nucleobase-co…	PF06203.17:CCT motif	C2C2-CO-like	TF	C2C2->C2C2-CO-like
CsaV3_1G003850	green	443.954	167.583	276.371	-108.787	34.3269	29.1332	33.0055	42.2572	34.1491	33.1519	28.2465	33.5081	30.1683	chr1	2391833	2392589	-	CsaV3_1G003850	--	--	--	hypothetical protein Csa_013430 [Cucumis sativus]	--	A0A0A0LSN6_CUCSA SubName: Full=Uncharacterized protein {ECO:0000313|EMBL:KGN63822.1};	--	--	--	--	--	--
CsaV3_1G003940	green	429.753	75.2943	354.459	-279.165	12.414	11.8383	10.7256	13.2295	12.2298	12.0279	9.9679	10.9081	11.8054	chr1	2439956	2443243	-	CsaV3_1G003940	--	--	--	uncharacterized protein LOC101214542 isoform X1 [Cucumis sativus]	--	A0A5D3DYY4_CUCME SubName: Full=Uncharacterized protein {ECO:0000313|EMBL:TYK28440.1};	--	GO:0016021,integral component of membrane; GO:0005575,cellular_component; GO:0016020,membrane; GO:0031224,intrinsic component of membrane; GO:0110165,cellular anatomical entity	PF13398.9:Peptidase M50B-like	--	--	--
CsaV3_1G004350	green	372.549	61.6813	310.868	-249.187	11.6541	10.4994	10.44	15.1062	11.8104	7.9758	9.073	9.7522	14.2222	chr1	2730713	2734038	-	CsaV3_1G004350	--	K13947 auxin efflux carrier family protein | (RefSeq) probable auxin efflux carrier component 1c (A)	--	hypothetical protein Csa_013327 [Cucumis sativus]	PINI_ARATH RecName: Full=Auxin efflux carrier component 1 {ECO:0000303|PubMed:9856939}; AltName: Full=Protein PIN-FORMED {ECO:0000303|PubMed:9856939}; Short=AtPIN1 {ECO:0000303|PubMed:9856939};	A0A0A0LPQ3_CUCSA RecName: Full=Auxin efflux carrier component {ECO:0000256|RuleBase:RU362108};	--	GO:0045177,apical part of cell; GO:0009925,basal plasma membrane; GO:0005737,cytoplasm; GO:0005783,endoplasmic reticulum; GO:0016021,integral component of membrane; GO:0009505,plant-type cell wall; GO:0005886,plasma membrane; GO:0009506,plasmodesma; GO:0010329,auxin efflux transmembrane transporter activity; GO:0010315,auxin export across the plasma membrane; GO:0010252,auxin homeostasis; GO:0009…	PF03547.21:Membrane transport protein	--	--	--
CsaV3_1G004410	green	529.455	222.895	306.559	-83.664	28.2195	27.6796	29.669	39.0672	24.7005	26.3603	25.0137	26.7246	27.558	chr1	2769801	2772344	-	CsaV3_1G004410	--	K01785 aldose 1-epimerase [EC:5.1.3.3] | (RefSeq) aldose 1-epimerase (A)	ko00010: Glycolysis / Gluconeogenesis; ko00052: Galactose metabolism; ko01100: Metabolic pathways; ko01110: Biosynthesis of secondary metabolites	aldose 1-epimerase [Cucumis sativus]	--	A0A0A0LV37_CUCSA RecName: Full=Aldose 1-epimerase {ECO:0000256|PIRNR:PIRNR005096}; EC=5.1.3.3 {ECO:0000256|PIRNR:PIRNR005096};	Predicted mutarotase	GO:0004034,aldose 1-epimerase activity; GO:0030246,carbohydrate binding; GO:0033499,galactose catabolic process via UDP-galactose; GO:0006006,glucose metabolic process; GO:0003674,molecular_function; GO:0003824,catalytic activity; GO:0016853,isomerase activity; GO:0016854,racemase and epimerase activity; GO:0016857,racemase and epimerase activity, acting on carbohydrates and derivatives; GO:00054…	PF01263.23:Aldose 1-epimerase	--	--	--
CsaV3_1G004500	green	553.767	200.325	353.442	-153.118	12.7279	10.2892	10.0253	16.5217	12.2375	10.6081	9.4588	8.4373	8.5446	chr1	2837104	2838598	-	CsaV3_1G004500	--	--	--	hypothetical protein Csa_014343 [Cucumis sativus]	--	A0A0A0LV48_CUCSA SubName: Full=Uncharacterized protein {ECO:0000313|EMBL:KGN63891.1};	--	--	--	--	--	--
CsaV3_1G004880	green	369.424	145.948	223.476	-77.5283	0.9147	0.4506	0.8764	1.5174	0.8132	0.5118	0.9309	0.4639	0.606	chr1	3175342	3178799	+	CsaV3_1G004880	--	K12309 beta-galactosidase [EC:3.2.1.23] | (Kazusa) Lj3g3v0323160.1; - (A)	ko00052: Galactose metabolism; ko00511: Other glycan degradation; ko00531: Glycosaminoglycan degradation; ko00600: Sphingolipid metabolism; ko00604: Glycosphingolipid biosynthesis - ganglio series; ko01100: Metabolic pathways	zinc finger protein SHOOT GRAVITROPISM 5 [Cucumis sativus]	IDD14_ARATH RecName: Full=Protein indeterminate-domain 14 {ECO:0000303|PubMed:16784536}; Short=AtIDD14 {ECO:0000303|PubMed:16784536}; AltName: Full=Transcriptional regulator of starch metabolism IDD14 {ECO:0000303|PubMed:16784536};	A0A0A0LPV5_CUCSA RecName: Full=C2H2-type domain-containing protein {ECO:0000259|PROSITE:PS50157};	FOG: Zn-finger	GO:0005634,nucleus; GO:0003700,DNA-binding transcription factor activity; GO:0046872,metal ion binding; GO:0043621,protein self-association; GO:0000976,transcription cis-regulatory region binding; GO:0048444,floral organ morphogenesis; GO:0009630,gravitropism; GO:0009965,leaf morphogenesis; GO:0010601,positive regulation of auxin biosynthetic process; GO:2000012,regulation of auxin polar transpor…	PF00096.29:Zinc finger, C2H2 type	C2H2	TF	C2H2
CsaV3_1G004990	green	378.798	144.106	234.693	-90.5871	0.064	0	0.1029	0.2953	0.0318	0.1294	0.0637	0.0994	0	chr1	3326862	3328732	-	CsaV3_1G004990	--	K00423 L-ascorbate oxidase [EC:1.10.3.3] | (RefSeq) L-ascorbate oxidase homolog (A)	ko00053: Ascorbate and aldarate metabolism; ko01100: Metabolic pathways	L-ascorbate oxidase homolog [Cucumis sativus]	ASOL_BRANA RecName: Full=L-ascorbate oxidase homolog; EC=1.10.3.-; Flags: Precursor;	A0A5A7T1B7_CUCME SubName: Full=L-ascorbate oxidase-like protein {ECO:0000313|EMBL:KAA0036016.1};	Multicopper oxidases	GO:0005576,extracellular region; GO:0005507,copper ion binding; GO:0016491,oxidoreductase activity; GO:0003674,molecular_function; GO:0005488,binding; GO:0043167,ion binding; GO:0043169,cation binding; GO:0046872,metal ion binding; GO:0046914,transition metal ion binding; GO:0003824,catalytic activity; GO:0005575,cellular_component; GO:0110165,cellular anatomical entity	PF00394.25:Multicopper oxidase	--	--	--
CsaV3_1G005160	green	458.633	117.803	340.83	-223.027	11.8084	10.0383	9.9084	14.7748	8.2795	10.4131	9.37	11.1452	11.9104	chr1	3426172	3429898	-	CsaV3_1G005160	--	K11714 rhamnogalacturonan II specific xylosyltransferase [EC:2.4.2.-] | (RefSeq) hypothetical protein (A)	--	uncharacterized protein At4g15970 [Cucumis sativus]	Y4597_ARATH RecName: Full=Uncharacterized protein At4g15970;	A0A0A0LT78_CUCSA RecName: Full=Glycosyltransferase {ECO:0000256|RuleBase:RU363055}; EC=2.4.2.- {ECO:0000256|RuleBase:RU363055};	--	--	PF03407.19:Nucleotide-diphospho-sugar transferase	--	--	--
CsaV3_1G005480	green	327.279	130.792	196.487	-65.6951	0.431	0.1134	0.154	0.5158	0.1072	0.0363	0.2505	0.0744	0.1398	chr1	3568762	3570548	+	CsaV3_1G005480	--	K09422 transcription factor MYB, plant | (RefSeq) myb-related protein 306 (A)	--	myb-related protein 306 [Cucumis sativus]	MYB06_ANTMA RecName: Full=Myb-related protein 306;	A0A1S3B5N8_CUCME SubName: Full=myb-related protein 306-like {ECO:0000313|RefSeq:XP_008442096.1};	Transcription factor, Myb superfamily	GO:0005634,nucleus; GO:0003677,DNA binding; GO:0003674,molecular_function; GO:0003676,nucleic acid binding; GO:0005488,binding; GO:0097159,organic cyclic compound binding; GO:1901363,heterocyclic compound binding; GO:0005575,cellular_component; GO:0005622,intracellular anatomical structure; GO:0043226,organelle; GO:0043227,membrane-bounded organelle; GO:0043229,intracellular organelle; GO:0043231…	PF00249.34:Myb-like DNA-binding domain	MYB	TF	MYB->MYB
CsaV3_1G006070	green	309.691	67.1601	242.531	-175.371	0.1086	0.0571	0.1746	0.2785	0.054	0.1647	0	0	0.1585	chr1	3883775	3884753	+	CsaV3_1G006070	--	--	--	transcription factor TCP5 [Cucumis sativus]	TCP5_ARATH RecName: Full=Transcription factor TCP5;	A0A0A0LTI3_CUCSA RecName: Full=TCP domain-containing protein {ECO:0000259|PROSITE:PS51369};	--	GO:0005634,nucleus; GO:0003700,DNA-binding transcription factor activity; GO:0043565,sequence-specific DNA binding; GO:0048366,leaf development; GO:0009965,leaf morphogenesis; GO:0010150,leaf senescence; GO:0006355,regulation of DNA-templated transcription; GO:0009408,response to heat; GO:0003674,molecular_function; GO:0140110,transcription regulator activity; GO:0003676,nucleic acid binding; GO:…	PF03634.16:TCP family transcription factor	TCP	TF	TCP
CsaV3_1G006470	green	338.208	64.2343	273.974	-209.739	33.3256	29.2669	36.8065	50.8455	44.4727	37.1793	40.202	31.4182	40.8332	chr1	4112063	4113440	-	CsaV3_1G006470	--	--	--	uncharacterized protein LOC105434785 [Cucumis sativus]	--	A0A0A0LSY3_CUCSA SubName: Full=Uncharacterized protein {ECO:0000313|EMBL:KGN64104.1};	--	--	--	--	--	--
CsaV3_1G006730	green	522.269	206.531	315.738	-109.207	0.1508	0.119	0	0.5801	0.2625	0.1906	0.0376	0.0781	0.0734	chr1	4322051	4324880	+	CsaV3_1G006730	--	K09775 uncharacterized protein | (RefSeq) uncharacterized protein LOC111283728 isoform X1 (A)	--	glycosyltransferase BC10 [Cucumis sativus]	BC10_ORYSJ RecName: Full=Glycosyltransferase BC10 {ECO:0000305}; EC=2.4.-.- {ECO:0000269|PubMed:18939965}; AltName: Full=Protein BRITTLE CULM 10 {ECO:0000303|PubMed:18939965}; AltName: Full=Protein FRAGILE CULM 116 {ECO:0000303|PubMed:27708650};	A0A0A0LTP2_CUCSA SubName: Full=Uncharacterized protein {ECO:0000313|EMBL:KGN64132.1};	--	GO:0000139,Golgi membrane; GO:0016021,integral component of membrane; GO:0016757,glycosyltransferase activity; GO:0030244,cellulose biosynthetic process; GO:0009664,plant-type cell wall organization; GO:0003674,molecular_function; GO:0003824,catalytic activity; GO:0016740,transferase activity; GO:0000271,polysaccharide biosynthetic process; GO:0005975,carbohydrate metabolic process; GO:0005976,po…	PF02485.24:Core-2/I-Branching enzyme	--	--	--
CsaV3_1G008070	green	404.168	168.536	235.631	-67.095	13.75	12.2208	12.3577	17.4244	13.0179	14.4918	14.2767	13.0819	12.5077	chr1	5103571	5105514	+	CsaV3_1G008070	--	K10418 dynein light chain LC8-type | (RefSeq) uncharacterized LOC100259374 (A)	--	uncharacterized protein LOC101220241 [Cucumis sativus]	DYL1_CHLRE RecName: Full=Dynein 8 kDa light chain, flagellar outer arm;	A0A0A0LW58_CUCSA SubName: Full=Uncharacterized protein {ECO:0000313|EMBL:KGN64271.1};	Dynein light chain type 1	GO:0005930,axoneme; GO:0097014,ciliary plasm; GO:0030286,dynein complex; GO:0005874,microtubule; GO:0031514,motile cilium; GO:0007017,microtubule-based process; GO:0044458,motile cilium assembly; GO:0008150,biological_process; GO:0009987,cellular process; GO:0006996,organelle organization; GO:0016043,cellular component organization; GO:0022607,cellular component assembly; GO:0030030,cell projecti…	PF01221.21:Dynein light chain type 1	--	--	--
CsaV3_1G008120	green	242.072	13.6521	228.42	-214.768	12.2054	10.4375	10.9491	12.1857	11.2644	12.4938	11.0874	12.1915	10.0477	chr1	5125557	5132285	-	CsaV3_1G008120	--	K01183 chitinase [EC:3.2.1.14] | (RefSeq) pentatricopeptide repeat-containing protein At1g62350-like isoform X2 (A)	ko00520: Amino sugar and nucleotide sugar metabolism; ko01100: Metabolic pathways	pentatricopeptide repeat-containing protein At1g74850, chloroplastic isoform X1 [Cucumis sativus]	PP124_ARATH RecName: Full=Pentatricopeptide repeat-containing protein At1g74850, chloroplastic; AltName: Full=Protein PLASTID TRANSCRIPTIONALLY ACTIVE 2; Flags: Precursor;	A0A0A0LW62_CUCSA RecName: Full=Smr domain-containing protein {ECO:0000259|SMART:SM00463};	FOG: PPR repeat	GO:0009507,chloroplast; GO:0042644,chloroplast nucleoid; GO:0042793,plastid transcription; GO:0045893,positive regulation of DNA-templated transcription; GO:0006139,nucleobase-containing compound metabolic process; GO:0006351,DNA-templated transcription; GO:0006725,cellular aromatic compound metabolic process; GO:0006807,nitrogen compound metabolic process; GO:0008150,biological_process; GO:00081…	PF13041.9:PPR repeat family	--	--	--
CsaV3_1G008280	green	460.42	60.2562	400.164	-339.908	14.0695	15.294	15.7679	22.3922	15.5518	18.8569	19.3271	16.6806	18.4784	chr1	5216447	5217547	-	CsaV3_1G008280	--	K24970 transcription factor 25 | (RefSeq) transcription factor 25 (A)	--	uncharacterized protein LOC101220404 [Cucumis sativus]	--	A0A0A0LU27_CUCSA SubName: Full=Uncharacterized protein {ECO:0000313|EMBL:KGN64292.1};	--	--	PF14009.9:PADRE domain	--	--	--
CsaV3_1G008290	green	417.866	113.035	304.831	-191.795	35.072	34.3048	36.6328	43.0073	38.7037	35.7788	35.1276	38.5041	35.4178	chr1	5225014	5230219	+	CsaV3_1G008290	--	K12862 pleiotropic regulator 1 | (RefSeq) uncharacterized protein LOC9311097 (A)	ko03040: Spliceosome	protease Do-like 9 [Cucumis sativus]	DEGP9_ARATH RecName: Full=Protease Do-like 9; EC=3.4.21.-;	A0A0A0LR67_CUCSA SubName: Full=Uncharacterized protein {ECO:0000313|EMBL:KGN64293.1};	Serine protease	GO:0005730,nucleolus; GO:0005634,nucleus; GO:0004252,serine-type endopeptidase activity; GO:0008236,serine-type peptidase activity; GO:0006508,proteolysis; GO:0003674,molecular_function; GO:0003824,catalytic activity; GO:0004175,endopeptidase activity; GO:0008233,peptidase activity; GO:0016787,hydrolase activity; GO:0017171,serine hydrolase activity; GO:0140096,catalytic activity, acting on a pro…	PF17815.4:PDZ domain	--	--	--
CsaV3_1G008370	green	506.306	105.277	401.029	-295.753	0	0	0	0.3275	0	0	0	0	0.233	chr1	5250854	5252331	-	CsaV3_1G008370	--	K00797 spermidine synthase [EC:2.5.1.16] | (RefSeq) spermidine synthase 1-like (A)	ko00270: Cysteine and methionine metabolism; ko00330: Arginine and proline metabolism; ko00480: Glutathione metabolism; ko01100: Metabolic pathways	hypothetical protein Csa_013431 [Cucumis sativus]	SPDE_SOLLC RecName: Full=Spermidine synthase; Short=SPDSY; EC=2.5.1.16; AltName: Full=Putrescine aminopropyltransferase;	A0A1S3BF22_CUCME SubName: Full=spermidine synthase 1-like {ECO:0000313|RefSeq:XP_008446082.2};	Spermidine synthase	GO:0004766,spermidine synthase activity; GO:0006596,polyamine biosynthetic process; GO:0008295,spermidine biosynthetic process; GO:0003674,molecular_function; GO:0003824,catalytic activity; GO:0016740,transferase activity; GO:0016765,transferase activity, transferring alkyl or aryl (other than methyl) groups; GO:0006576,cellular biogenic amine metabolic process; GO:0006595,polyamine metabolic pro…	PF01564.20:Spermine/spermidine synthase domain	--	--	--
CsaV3_1G008410	green	552.215	292.379	259.836	32.5431	0	0	0	0.1356	0	0	0	0	0	chr1	5269733	5277552	-	CsaV3_1G008410	--	--	--	hypothetical protein Csa_013300 [Cucumis sativus]	BH168_ARATH RecName: Full=Transcription factor bHLH168 {ECO:0000305}; AltName: Full=Basic helix-loop-helix protein 168 {ECO:0000305}; Short=AtbHLH168 {ECO:0000305}; Short=bHLH 168 {ECO:0000305}; AltName: Full=bHLH transcription factor bHLH168 {ECO:0000305};	A0A1S3AW43_CUCME SubName: Full=uncharacterized protein LOC103483440 {ECO:0000313|RefSeq:XP_008438283.1};	--	GO:0090575,RNA polymerase II transcription regulator complex; GO:0000981,DNA-binding transcription factor activity, RNA polymerase II-specific; GO:0046983,protein dimerization activity; GO:0000977,RNA polymerase II transcription regulatory region sequence-specific DNA binding; GO:0006357,regulation of transcription by RNA polymerase II; GO:0003674,molecular_function; GO:0003700,DNA-binding transc…	PF00764.22:Arginosuccinate synthase	--	--	--
CsaV3_1G009010	green	489.706	266.12	223.586	42.5347	3.5734	0	0	7.5879	0.0994	0.8593	0.0498	0	0.0729	chr1	5607244	5622422	-	CsaV3_1G009010	--	K20617 cytochrome P450 family 71 subfamily A | (RefSeq) cytochrome P450 71A1-like (A)	--	hypothetical protein Csa_014320 [Cucumis sativus]	C71A1_PERAE RecName: Full=Cytochrome P450 71A1; EC=1.14.-.-; AltName: Full=ARP-2; AltName: Full=CYPLXXIA1;	A0A6P6G821_ZIZJJ SubName: Full=cytochrome P450 71A1-like {ECO:0000313|RefSeq:XP_024929895.1};	Cytochrome P450 CYP2 subfamily	GO:0005789,endoplasmic reticulum membrane; GO:0016021,integral component of membrane; GO:0020037,heme binding; GO:0005506,iron ion binding; GO:0004497,monooxygenase activity; GO:0016705,oxidoreductase activity, acting on paired donors, with incorporation or reduction of molecular oxygen; GO:0009835,fruit ripening; GO:0003674,molecular_function; GO:0005488,binding; GO:0046906,tetrapyrrole binding;…	PF00067.25:Cytochrome P450	--	--	--
CsaV3_1G009020	green	349.015	108.861	240.155	-131.294	0.2434	0.032	0	0.2185	0.0303	0.1231	0	0	0	chr1	5625220	5626966	-	CsaV3_1G009020	--	K20617 cytochrome P450 family 71 subfamily A | (RefSeq) cytochrome P450 71A1-like (A)	--	cytochrome P450 71A1-like [Cucumis sativus]	C7124_PRUMU RecName: Full=Phenylacetaldehyde oxime monooxygenase CYP71AN24 {ECO:0000303|PubMed:25015725}; EC=1.14.14.44 {ECO:0000269|PubMed:25015725}; AltName: Full=Cytochrome P450 71AN24 {ECO:0000303|PubMed:25015725}; AltName: Full=Phenylacetonitrile alpha-monooxygenase CYP71AN24 {ECO:0000303|PubMed:25015725}; EC=1.14.14.77 {ECO:0000269|PubMed:25015725};	A0A5D3BJT3_CUCME SubName: Full=Cytochrome P450 71A1-like isoform X2 {ECO:0000313|EMBL:TYJ99199.1};	Cytochrome P450 CYP2 subfamily	GO:0016021,integral component of membrane; GO:0020037,heme binding; GO:0005506,iron ion binding; GO:0004497,monooxygenase activity; GO:0016705,oxidoreductase activity, acting on paired donors, with incorporation or reduction of molecular oxygen; GO:0003674,molecular_function; GO:0005488,binding; GO:0046906,tetrapyrrole binding; GO:0097159,organic cyclic compound binding; GO:1901363,heterocyclic c…	PF00067.25:Cytochrome P450	--	--	--
CsaV3_1G009030	green	518.091	278.204	239.887	38.3165	0.2131	0.1246	0.0762	1.2387	0.1413	0.3353	0.0708	0.0245	0.0921	chr1	5627169	5629973	-	CsaV3_1G009030	--	K20617 cytochrome P450 family 71 subfamily A | (RefSeq) cytochrome P450 71A1 (A)	--	cytochrome P450 71A1 [Cucumis sativus]	C7124_PRUMU RecName: Full=Phenylacetaldehyde oxime monooxygenase CYP71AN24 {ECO:0000303|PubMed:25015725}; EC=1.14.14.44 {ECO:0000269|PubMed:25015725}; AltName: Full=Cytochrome P450 71AN24 {ECO:0000303|PubMed:25015725}; AltName: Full=Phenylacetonitrile alpha-monooxygenase CYP71AN24 {ECO:0000303|PubMed:25015725}; EC=1.14.14.77 {ECO:0000269|PubMed:25015725};	A0A5A7UL22_CUCME SubName: Full=Cytochrome P450 71A1-like isoform X1 {ECO:0000313|EMBL:KAA0055277.1};	Cytochrome P450 CYP2 subfamily	GO:0016021,integral component of membrane; GO:0020037,heme binding; GO:0005506,iron ion binding; GO:0004497,monooxygenase activity; GO:0016705,oxidoreductase activity, acting on paired donors, with incorporation or reduction of molecular oxygen; GO:0003674,molecular_function; GO:0005488,binding; GO:0046906,tetrapyrrole binding; GO:0097159,organic cyclic compound binding; GO:1901363,heterocyclic c…	PF00067.25:Cytochrome P450	--	--	--
CsaV3_1G009060	green	513.58	266.189	247.392	18.7968	0.0602	0	0.0323	0.1853	0.0299	0	0.03	0	0.0293	chr1	5639661	5641504	+	CsaV3_1G009060	--	K20617 cytochrome P450 family 71 subfamily A | (RefSeq) cytochrome P450 71A9-like (A)	--	cytochrome P450 71A1 [Cucumis sativus]	C7113_PRUMU RecName: Full=Cytochrome P450 71AP13 {ECO:0000303|PubMed:25015725}; EC=1.14.-.- {ECO:0000305};	A0A5D3BLJ1_CUCME SubName: Full=Cytochrome P450 71A1-like {ECO:0000313|EMBL:TYJ99205.1};	Cytochrome P450 CYP2 subfamily	GO:0016021,integral component of membrane; GO:0020037,heme binding; GO:0005506,iron ion binding; GO:0004497,monooxygenase activity; GO:0016705,oxidoreductase activity, acting on paired donors, with incorporation or reduction of molecular oxygen; GO:0003674,molecular_function; GO:0005488,binding; GO:0046906,tetrapyrrole binding; GO:0097159,organic cyclic compound binding; GO:1901363,heterocyclic c…	PF00067.25:Cytochrome P450	--	--	--
CsaV3_1G009100	green	490.823	163.001	327.822	-164.821	4.9635	3.6638	4.2501	8.6986	3.3605	4.358	4.6024	5.9297	4.293	chr1	5665224	5666843	+	CsaV3_1G009100	--	K20617 cytochrome P450 family 71 subfamily A | (RefSeq) cytochrome P450 71A9-like (A)	--	cytochrome P450 71A1-like [Cucumis sativus]	C7113_PRUMU RecName: Full=Cytochrome P450 71AP13 {ECO:0000303|PubMed:25015725}; EC=1.14.-.- {ECO:0000305};	A0A5D3BLJ1_CUCME SubName: Full=Cytochrome P450 71A1-like {ECO:0000313|EMBL:TYJ99205.1};	Cytochrome P450 CYP2 subfamily	GO:0016021,integral component of membrane; GO:0020037,heme binding; GO:0005506,iron ion binding; GO:0004497,monooxygenase activity; GO:0016705,oxidoreductase activity, acting on paired donors, with incorporation or reduction of molecular oxygen; GO:0003674,molecular_function; GO:0005488,binding; GO:0046906,tetrapyrrole binding; GO:0097159,organic cyclic compound binding; GO:1901363,heterocyclic c…	PF00067.25:Cytochrome P450	--	--	--
CsaV3_1G009140	green	329.573	117.261	212.312	-95.0511	16.1413	15.6051	15.1621	17.8435	16.0578	14.528	15.9631	14.1944	15.8237	chr1	5709490	5715777	+	CsaV3_1G009140	--	K01376 Ufm1-specific protease 2 [EC:3.4.22.-] | (RefSeq) probable Ufm1-specific protease isoform X1 (A)	--	probable Ufm1-specific protease isoform X1 [Cucumis sativus]	UFSP_ARATH RecName: Full=Probable Ufm1-specific protease; Short=UfSP; EC=3.4.22.-;	A0A0A0LTN9_CUCSA SubName: Full=Uncharacterized protein {ECO:0000313|EMBL:KGN64359.1};	Uncharacterized conserved protein	GO:0008234,cysteine-type peptidase activity; GO:0006508,proteolysis; GO:0003674,molecular_function; GO:0003824,catalytic activity; GO:0008233,peptidase activity; GO:0016787,hydrolase activity; GO:0140096,catalytic activity, acting on a protein; GO:0006807,nitrogen compound metabolic process; GO:0008150,biological_process; GO:0008152,metabolic process; GO:0019538,protein metabolic process; GO:0043…	PF07910.16:Peptidase family C78	--	--	--
CsaV3_1G009180	green	443.649	106.978	336.671	-229.693	42.9818	42.2549	42.6439	50.7778	44.6746	47.6515	45.1572	44.0484	44.3518	chr1	5721955	5726721	+	CsaV3_1G009180	--	K16865 programmed cell death protein 4 | (RefSeq) hypothetical protein (A)	--	MA3 DOMAIN-CONTAINING TRANSLATION REGULATORY FACTOR 1 [Cucumis sativus]	MRF1_ARATH RecName: Full=MA3 DOMAIN-CONTAINING TRANSLATION REGULATORY FACTOR 1 {ECO:0000303|PubMed:29084871}; AltName: Full=MA3 domain-containing protein 6 {ECO:0000303|PubMed:24041411};	A0A0A0LRD9_CUCSA SubName: Full=Uncharacterized protein {ECO:0000313|EMBL:KGN64363.1};	Neoplastic transformation suppressor Pdcd4/MA-3, contains MA3 domain	GO:0005829,cytosol; GO:0005634,nucleus; GO:0003729,mRNA binding; GO:0043022,ribosome binding; GO:0045892,negative regulation of DNA-templated transcription; GO:0006417,regulation of translation; GO:0009646,response to absence of light; GO:0090549,response to carbon starvation; GO:0003674,molecular_function; GO:0003676,nucleic acid binding; GO:0003723,RNA binding; GO:0005488,binding; GO:0097159,or…	PF02847.20:MA3 domain	--	--	--
CsaV3_1G009410	green	285.815	48.6606	237.154	-188.493	1164.67	1185.37	1233.94	1294.93	1222.95	1149.97	1239	1228.71	1167.25	chr1	5841093	5844148	+	CsaV3_1G009410	--	K00134 glyceraldehyde 3-phosphate dehydrogenase (phosphorylating) [EC:1.2.1.12] | (RefSeq) glyceraldehyde-3-phosphate dehydrogenase, cytosolic-like (A)	ko00010: Glycolysis / Gluconeogenesis; ko00710: Carbon fixation in photosynthetic organisms; ko01100: Metabolic pathways; ko01110: Biosynthesis of secondary metabolites; ko01200: Carbon metabolism; ko01230: Biosynthesis of amino acids	glyceraldehyde-3-phosphate dehydrogenase, cytosolic-like [Cucumis sativus]	G3PC2_ORYSJ RecName: Full=Glyceraldehyde-3-phosphate dehydrogenase 2, cytosolic; EC=1.2.1.12;	E1B2J6_CUCSA RecName: Full=Glyceraldehyde-3-phosphate dehydrogenase {ECO:0000256|RuleBase:RU361160}; EC=1.2.1.- {ECO:0000256|RuleBase:RU361160};	Glyceraldehyde 3-phosphate dehydrogenase	GO:0005829,cytosol; GO:0004365,glyceraldehyde-3-phosphate dehydrogenase (NAD+) (phosphorylating) activity; GO:0051287,NAD binding; GO:0050661,NADP binding; GO:0006006,glucose metabolic process; GO:0006096,glycolytic process; GO:0003674,molecular_function; GO:0003824,catalytic activity; GO:0016491,oxidoreductase activity; GO:0016620,oxidoreductase activity, acting on the aldehyde or oxo group of d…	PF02800.23:Glyceraldehyde 3-phosphate dehydrogenase, C-terminal domain	--	--	--
CsaV3_1G009470	green	463.409	96.1409	367.268	-271.127	0.8075	0.3348	0.4723	1.205	0.5356	0.198	0.634	0.7608	0.6667	chr1	5879598	5888810	-	CsaV3_1G009470	--	K01904 4-coumarate--CoA ligase [EC:6.2.1.12] | (RefSeq) 4-coumarate--CoA ligase-like 9 (A)	ko00130: Ubiquinone and other terpenoid-quinone biosynthesis; ko00940: Phenylpropanoid biosynthesis; ko01100: Metabolic pathways; ko01110: Biosynthesis of secondary metabolites	hypothetical protein Csa_014118 [Cucumis sativus]	4CLL9_ARATH RecName: Full=4-coumarate--CoA ligase-like 9 {ECO:0000303|PubMed:12805634}; EC=6.2.1.- {ECO:0000305|PubMed:15677481, ECO:0000305|PubMed:18267944}; AltName: Full=4-coumarate--CoA ligase isoform 4; Short=At4CL4;	A0A0A0LWL5_CUCSA SubName: Full=Uncharacterized protein {ECO:0000313|EMBL:KGN64391.1};	Acyl-CoA synthetase	GO:0005777,peroxisome; GO:0005524,ATP binding; GO:0016405,CoA-ligase activity; GO:0102391,decanoate-CoA ligase activity; GO:0004321,fatty-acyl-CoA synthase activity; GO:0006633,fatty acid biosynthetic process; GO:0009695,jasmonic acid biosynthetic process; GO:0031408,oxylipin biosynthetic process; GO:0000166,nucleotide binding; GO:0003674,molecular_function; GO:0005488,binding; GO:0017076,purine …	PF00501.31:AMP-binding enzyme	--	--	--
CsaV3_1G010000	green	427.025	51.8217	375.203	-323.382	1.6354	0.3227	0.7671	1.0136	0.4406	0	0.2377	0.2119	0.0995	chr1	6220453	6222012	+	CsaV3_1G010000	--	K13466 EIX receptor 1/2 | (RefSeq) receptor-like protein EIX2 (A)	ko04626: Plant-pathogen interaction	hypothetical protein Csa_014283 [Cucumis sativus]	EIX1_SOLLC RecName: Full=Receptor-like protein EIX1 {ECO:0000305}; AltName: Full=EIX receptor 1 {ECO:0000312|EMBL:AAR28377.1}; Flags: Precursor;	A0A0A0LTZ3_CUCSA RecName: Full=LRRNT_2 domain-containing protein {ECO:0000259|Pfam:PF08263};	FOG: Leucine rich repeat	GO:0016021,integral component of membrane; GO:0005886,plasma membrane; GO:0050832,defense response to fungus; GO:0006950,response to stress; GO:0006952,defense response; GO:0008150,biological_process; GO:0009605,response to external stimulus; GO:0009607,response to biotic stimulus; GO:0009620,response to fungus; GO:0043207,response to external biotic stimulus; GO:0044419,biological process involv…	PF13855.9:Leucine rich repeat	--	--	--
CsaV3_1G010010	green	427.938	63.2938	364.644	-301.351	1.7571	0.7705	0.3925	1.2768	1.0561	0.2962	0.2189	0.1897	0.5343	chr1	6222195	6223646	+	CsaV3_1G010010	--	K13466 EIX receptor 1/2 | (RefSeq) probable LRR receptor-like serine/threonine-protein kinase At4g36180 (A)	ko04626: Plant-pathogen interaction	hypothetical protein Csa_013565 [Cucumis sativus]	EIX2_SOLLC RecName: Full=Receptor-like protein EIX2 {ECO:0000305}; AltName: Full=EIX receptor 2 {ECO:0000312|EMBL:AAR28378.1}; Flags: Precursor;	A0A0A0LTZ3_CUCSA RecName: Full=LRRNT_2 domain-containing protein {ECO:0000259|Pfam:PF08263};	--	GO:0016021,integral component of membrane; GO:0005886,plasma membrane; GO:0050832,defense response to fungus; GO:0006950,response to stress; GO:0006952,defense response; GO:0008150,biological_process; GO:0009605,response to external stimulus; GO:0009607,response to biotic stimulus; GO:0009620,response to fungus; GO:0043207,response to external biotic stimulus; GO:0044419,biological process involv…	PF13855.9:Leucine rich repeat	--	--	--
CsaV3_1G010030	green	264.995	40.2231	224.771	-184.548	0.7933	0.3211	0.1636	0.5947	0.5615	0.2469	0.3648	0.4269	0.2969	chr1	6231501	6237970	+	CsaV3_1G010030	--	K13466 EIX receptor 1/2 | (RefSeq) hypothetical protein (A)	ko04626: Plant-pathogen interaction	hypothetical protein Csa_013387 [Cucumis sativus]	EIX2_SOLLC RecName: Full=Receptor-like protein EIX2 {ECO:0000305}; AltName: Full=EIX receptor 2 {ECO:0000312|EMBL:AAR28378.1}; Flags: Precursor;	A0A0A0LWU0_CUCSA RecName: Full=LRRNT_2 domain-containing protein {ECO:0000259|Pfam:PF08263};	FOG: Leucine rich repeat	GO:0016021,integral component of membrane; GO:0005886,plasma membrane; GO:0050832,defense response to fungus; GO:0006950,response to stress; GO:0006952,defense response; GO:0008150,biological_process; GO:0009605,response to external stimulus; GO:0009607,response to biotic stimulus; GO:0009620,response to fungus; GO:0043207,response to external biotic stimulus; GO:0044419,biological process involv…	PF13855.9:Leucine rich repeat	--	--	--
CsaV3_1G010320	green	313.339	98.4305	214.908	-116.478	0.2418	0	0.0519	0.3969	0.0962	0.2935	0.1446	0.0501	0.0941	chr1	6433661	6434759	+	CsaV3_1G010320	--	K01728 pectate lyase [EC:4.2.2.2] | (RefSeq) LOW QUALITY PROTEIN: putative pectate lyase 2 (A)	ko00040: Pentose and glucuronate interconversions; ko01100: Metabolic pathways	stigma-specific STIG1-like protein 1 [Cucumis sativus]	STGL1_ARATH RecName: Full=Stigma-specific STIG1-like protein 1 {ECO:0000303|PubMed:19279211}; Flags: Precursor;	A0A0A0LWX5_CUCSA SubName: Full=Uncharacterized protein {ECO:0000313|EMBL:KGN64481.1};	--	--	PF04885.16:Stigma-specific protein, Stig1	--	--	--
CsaV3_1G010540	green	405.826	202.574	203.252	-0.67749	0.9264	0	0	1.4255	0.3456	0.1171	0.3462	0	0.1127	chr1	6570441	6570899	-	CsaV3_1G010540	--	--	--	hypothetical protein Csa_013478 [Cucumis sativus]	--	A0A0A0LU71_CUCSA SubName: Full=Uncharacterized protein {ECO:0000313|EMBL:KGN64499.1};	--	--	--	--	--	--
CsaV3_1G010550	green	547.294	302.699	244.594	58.105	0.134	0	0	0.9164	0	0.0904	0	0	0	chr1	6573368	6574557	-	CsaV3_1G010550	--	--	--	hypothetical protein Csa_014086 [Cucumis sativus]	--	A0A0A0LRJ2_CUCSA SubName: Full=Uncharacterized protein {ECO:0000313|EMBL:KGN64500.1};	--	GO:0016021,integral component of membrane; GO:0005575,cellular_component; GO:0016020,membrane; GO:0031224,intrinsic component of membrane; GO:0110165,cellular anatomical entity	--	--	--	--
CsaV3_1G010620	green	380.35	54.4011	325.949	-271.548	29.0697	33.3038	31.9517	36.1753	30.1188	26.4641	30.4591	31.6593	30.8987	chr1	6609131	6613326	-	CsaV3_1G010620	--	K00605 aminomethyltransferase [EC:2.1.2.10] | (RefSeq) aminomethyltransferase, mitochondrial (A)	ko00260: Glycine, serine and threonine metabolism; ko00630: Glyoxylate and dicarboxylate metabolism; ko00670: One carbon pool by folate; ko01100: Metabolic pathways; ko01110: Biosynthesis of secondary metabolites; ko01200: Carbon metabolism	aminomethyltransferase, mitochondrial [Cucumis sativus]	GCST_SOLTU RecName: Full=Aminomethyltransferase, mitochondrial; EC=2.1.2.10; AltName: Full=Glycine cleavage system T protein; Short=GCVT; Flags: Precursor;	A0A0A0LRJ5_CUCSA RecName: Full=Aminomethyltransferase {ECO:0000256|RuleBase:RU003981}; EC=2.1.2.10 {ECO:0000256|RuleBase:RU003981}; AltName: Full=Glycine cleavage system T protein {ECO:0000256|RuleBase:RU003981};	Aminomethyl transferase	GO:0005739,mitochondrion; GO:0004047,aminomethyltransferase activity; GO:0008483,transaminase activity; GO:0019464,glycine decarboxylation via glycine cleavage system; GO:0003674,molecular_function; GO:0003824,catalytic activity; GO:0016740,transferase activity; GO:0016741,transferase activity, transferring one-carbon groups; GO:0016742,hydroxymethyl-, formyl- and related transferase activity; GO…	PF01571.24:Aminomethyltransferase folate-binding domain	--	--	--
CsaV3_1G010960	green	259.101	69.3903	189.711	-120.321	2.2463	1.6396	1.4762	2.1186	1.3336	1.5025	1.8051	1.2766	1.5159	chr1	6790335	6793640	-	CsaV3_1G010960	--	K05350 beta-glucosidase [EC:3.2.1.21] | (RefSeq) beta-glucosidase 47 (A)	ko00460: Cyanoamino acid metabolism; ko00500: Starch and sucrose metabolism; ko00999: Biosynthesis of various plant secondary metabolites; ko01100: Metabolic pathways; ko01110: Biosynthesis of secondary metabolites	hypothetical protein Csa_014091 [Cucumis sativus]	BGL47_ARATH RecName: Full=Beta-glucosidase 47; Short=AtBGLU47; EC=3.2.1.21; Flags: Precursor;	A0A0A0LUU5_CUCSA SubName: Full=Uncharacterized protein {ECO:0000313|EMBL:KGN64542.1};	Beta-glucosidase, lactase phlorizinhydrolase, and related proteins	GO:0008422,beta-glucosidase activity; GO:0102483,scopolin beta-glucosidase activity; GO:0005975,carbohydrate metabolic process; GO:0003674,molecular_function; GO:0003824,catalytic activity; GO:0004553,hydrolase activity, hydrolyzing O-glycosyl compounds; GO:0015926,glucosidase activity; GO:0016787,hydrolase activity; GO:0016798,hydrolase activity, acting on glycosyl bonds; GO:0008150,biological_p…	PF00232.21:Glycosyl hydrolase family 1	--	--	--
CsaV3_1G011060	green	488.001	216.923	271.078	-54.1552	0.6017	0.6332	0.7527	1.6118	0.6319	0.6762	0.3997	0.4157	0.8132	chr1	6856248	6861367	+	CsaV3_1G011060	--	K04125 gibberellin 2beta-dioxygenase [EC:1.14.11.13] | (RefSeq) gibberellin 2-beta-dioxygenase 8-like (A)	ko00904: Diterpenoid biosynthesis; ko01110: Biosynthesis of secondary metabolites	gibberellin 2-beta-dioxygenase 8 isoform X1 [Cucumis sativus]	G2OX8_ARATH RecName: Full=Gibberellin 2-beta-dioxygenase 8; EC=1.14.11.13; AltName: Full=GA 2-oxidase 8; AltName: Full=Gibberellin 2-beta-hydroxylase 8; AltName: Full=Gibberellin 2-oxidase 8;	S0CRC1_CUCSA SubName: Full=GA 2-oxidase {ECO:0000313|EMBL:CCL98007.1}; Flags: Fragment;	Iron/ascorbate family oxidoreductases	GO:0005737,cytoplasm; GO:0005634,nucleus; GO:0052635,C-20 gibberellin 2-beta-dioxygenase activity; GO:0051213,dioxygenase activity; GO:0046872,metal ion binding; GO:0010336,gibberellic acid homeostasis; GO:0009686,gibberellin biosynthetic process; GO:0045487,gibberellin catabolic process; GO:0009685,gibberellin metabolic process; GO:0003674,molecular_function; GO:0003824,catalytic activity; GO:00…	PF03171.23:2OG-Fe(II) oxygenase superfamily	--	--	--
CsaV3_1G011460	green	456.352	180.596	275.755	-95.1585	1.6722	0.4399	0.3202	1.9605	0.4456	0.302	0.2083	0.0309	0	chr1	7106592	7110120	+	CsaV3_1G011460	--	K05765 cofilin | (RefSeq) uncharacterized LOC105781290 (A)	--	uncharacterized protein LOC105435148 isoform X1 [Cucumis sativus]	BH112_ARATH RecName: Full=Transcription factor bHLH112; AltName: Full=Basic helix-loop-helix protein 112; Short=AtbHLH112; Short=bHLH 112; AltName: Full=Transcription factor EN 64; AltName: Full=bHLH transcription factor bHLH112;	A0A0A0LUD2_CUCSA RecName: Full=BHLH domain-containing protein {ECO:0000259|PROSITE:PS50888};	--	GO:0005634,nucleus; GO:0003700,DNA-binding transcription factor activity; GO:0000981,DNA-binding transcription factor activity, RNA polymerase II-specific; GO:0046983,protein dimerization activity; GO:0000978,RNA polymerase II cis-regulatory region sequence-specific DNA binding; GO:0043565,sequence-specific DNA binding; GO:0071215,cellular response to abscisic acid stimulus; GO:0071472,cellular r…	PF00010.29:Helix-loop-helix DNA-binding domain	--	--	--
CsaV3_1G012770	green	220.252	40.0889	180.163	-140.074	21.3375	17.078	18.6932	22.0209	17.5998	20.7767	20.1614	17.6688	20.1621	chr1	8023792	8027266	+	CsaV3_1G012770	--	K18873 pathogen-induced protein kinase | (RefSeq) probable serine/threonine-protein kinase PBL7 isoform X1 (A)	ko04626: Plant-pathogen interaction	probable serine/threonine-protein kinase PBL5 [Cucumis sativus]	PBL5_ARATH RecName: Full=Probable serine/threonine-protein kinase PBL5 {ECO:0000305}; EC=2.7.11.1 {ECO:0000305}; AltName: Full=PBS1-like protein 5 {ECO:0000303|PubMed:20413097}; AltName: Full=Serine/threonine-protein kinase RLCKVII {ECO:0000305};	A0A0A0LSG4_CUCSA RecName: Full=Protein kinase domain-containing protein {ECO:0000259|PROSITE:PS50011};	Serine/threonine protein kinase	GO:0005886,plasma membrane; GO:0005524,ATP binding; GO:0106310,protein serine kinase activity; GO:0004674,protein serine/threonine kinase activity; GO:0006952,defense response; GO:0006468,protein phosphorylation; GO:0000166,nucleotide binding; GO:0003674,molecular_function; GO:0005488,binding; GO:0017076,purine nucleotide binding; GO:0030554,adenyl nucleotide binding; GO:0032553,ribonucleotide bi…	PF00069.28:Protein kinase domain	--	--	--
CsaV3_1G012940	green	441.271	197.621	243.65	-46.0285	9.6692	6.568	3.9584	12.5042	5.4508	5.0974	4.0291	5.3746	4.1625	chr1	8215758	8219032	-	CsaV3_1G012940	--	K12309 beta-galactosidase [EC:3.2.1.23] | (Kazusa) Lj3g3v0323160.1; - (A)	ko00052: Galactose metabolism; ko00511: Other glycan degradation; ko00531: Glycosaminoglycan degradation; ko00600: Sphingolipid metabolism; ko00604: Glycosphingolipid biosynthesis - ganglio series; ko01100: Metabolic pathways	zinc finger protein GAI-ASSOCIATED FACTOR 1 [Cucumis sativus]	IDD2_ARATH RecName: Full=Zinc finger protein GAI-ASSOCIATED FACTOR 1 {ECO:0000303|PubMed:25035403}; AltName: Full=Protein indeterminate-domain 2 {ECO:0000303|PubMed:16784536};	A0A0A0LSI1_CUCSA RecName: Full=C2H2-type domain-containing protein {ECO:0000259|PROSITE:PS50157};	FOG: Zn-finger	GO:0005634,nucleus; GO:0003677,DNA binding; GO:0003700,DNA-binding transcription factor activity; GO:0046872,metal ion binding; GO:0010336,gibberellic acid homeostasis; GO:0009740,gibberellic acid mediated signaling pathway; GO:0009937,regulation of gibberellic acid mediated signaling pathway; GO:0006355,regulation of DNA-templated transcription; GO:0003674,molecular_function; GO:0003676,nucleic …	PF00096.29:Zinc finger, C2H2 type	C2H2	TF	C2H2
CsaV3_1G013210	green	343.695	43.6364	300.058	-256.422	34.05	27.6766	23.745	35.2143	30.8444	32.4799	19.5849	22.9508	31.5151	chr1	8531295	8531486	+	CsaV3_1G013210	--	--	--	hypothetical protein Csa_013529 [Cucumis sativus]	--	A0A0A0LSK8_CUCSA SubName: Full=Uncharacterized protein {ECO:0000313|EMBL:KGN64773.1};	--	--	--	--	--	--
CsaV3_1G013320	green	581.695	115.508	466.187	-350.679	1.4828	1.2484	1.5653	2.2465	0.7489	1.1075	1.0456	0.5201	0.6437	chr1	8623617	8625946	+	CsaV3_1G013320	--	K09487 heat shock protein 90kDa beta | (RefSeq) endoplasmin homolog isoform X1 (A)	ko04141: Protein processing in endoplasmic reticulum; ko04626: Plant-pathogen interaction	protein NUCLEAR FUSION DEFECTIVE 4 [Cucumis sativus]	NFD4_ARATH RecName: Full=Protein NUCLEAR FUSION DEFECTIVE 4 {ECO:0000303|PubMed:16698901};	A0A0A0LXR5_CUCSA RecName: Full=Nodulin-like domain-containing protein {ECO:0000259|Pfam:PF06813};	--	GO:0016021,integral component of membrane; GO:0016020,membrane; GO:0005739,mitochondrion; GO:0000741,karyogamy; GO:0010197,polar nucleus fusion; GO:0009651,response to salt stress; GO:0006996,organelle organization; GO:0006997,nucleus organization; GO:0008150,biological_process; GO:0009987,cellular process; GO:0016043,cellular component organization; GO:0048284,organelle fusion; GO:0071840,cellul…	PF06813.16:Nodulin-like	--	--	--
CsaV3_1G013780	green	318.28	52.1806	266.1	-213.919	10.5936	6.6667	5.45	9.145	9.0202	6.7316	6.3123	5.4892	7.4263	chr1	9067362	9072428	+	CsaV3_1G013780	--	--	--	hypothetical protein Csa_022710 [Cucumis sativus]	BLH8_ARATH RecName: Full=BEL1-like homeodomain protein 8; Short=BEL1-like protein 8; AltName: Full=Protein POUND-FOOLISH;	A0A0A0LSC6_CUCSA RecName: Full=Homeobox domain-containing protein {ECO:0000259|PROSITE:PS50071};	Transcription factor MEIS1 and related HOX domain proteins	GO:0005634,nucleus; GO:0003700,DNA-binding transcription factor activity; GO:0000981,DNA-binding transcription factor activity, RNA polymerase II-specific; GO:0000978,RNA polymerase II cis-regulatory region sequence-specific DNA binding; GO:0010229,inflorescence development; GO:0080006,internode patterning; GO:0010076,maintenance of floral meristem identity; GO:0010077,maintenance of inflorescenc…	PF07526.14:Associated with HOX	HB-BELL	TF	HB->HB-BELL
CsaV3_1G013980	green	230.205	25.0934	205.112	-180.018	0.7118	1.4983	0.9752	1.7039	1.0622	0.96	0.3941	1.4754	0.5772	chr1	9406479	9412778	+	CsaV3_1G013980	--	K22218 protein-tyrosine sulfotransferase [EC:2.8.2.20] | (RefSeq) protein-tyrosine sulfotransferase-like isoform X1 (A)	--	hypothetical protein Csa_022790 [Cucumis sativus]	TPST_ARATH RecName: Full=Protein-tyrosine sulfotransferase; EC=2.8.2.20 {ECO:0000269|PubMed:19666544}; AltName: Full=Tyrosylprotein sulfotransferase; Flags: Precursor;	A0A1S4E4N1_CUCME RecName: Full=Sulfotransferase {ECO:0000256|RuleBase:RU361155}; EC=2.8.2.- {ECO:0000256|RuleBase:RU361155};	--	GO:0005768,endosome; GO:0005794,Golgi apparatus; GO:0000139,Golgi membrane; GO:0016021,integral component of membrane; GO:0005802,trans-Golgi network; GO:0017095,heparan sulfate 6-O-sulfotransferase activity; GO:0008476,protein-tyrosine sulfotransferase activity; GO:0055070,copper ion homeostasis; GO:0015015,heparan sulfate proteoglycan biosynthetic process, enzymatic modification; GO:0045087,inn…	PF03567.17:Sulfotransferase family	--	--	--
CsaV3_1G014340	green	520.53	225.462	295.068	-69.6057	0.8925	0.0417	0	2.3601	1.026	0.2808	0.0593	0	0	chr1	9791027	9799244	-	CsaV3_1G014340	--	K01285 lysosomal Pro-X carboxypeptidase [EC:3.4.16.2] | (RefSeq) lysosomal Pro-X carboxypeptidase-like (A)	--	lysosomal Pro-X carboxypeptidase-like [Cucumis sativus]	EDA2_ARATH RecName: Full=Probable serine protease EDA2; EC=3.4.-.-; AltName: Full=Protein EMBRYO SAC DEVELOPMENT ARREST 2; Flags: Precursor;	A0A6J1FJ87_CUCMO SubName: Full=lysosomal Pro-X carboxypeptidase-like {ECO:0000313|RefSeq:XP_022938255.1};	Prolylcarboxypeptidase (angiotensinase C)	GO:0005576,extracellular region; GO:0008239,dipeptidyl-peptidase activity; GO:0008236,serine-type peptidase activity; GO:0009561,megagametogenesis; GO:0006508,proteolysis; GO:0003674,molecular_function; GO:0003824,catalytic activity; GO:0008233,peptidase activity; GO:0008238,exopeptidase activity; GO:0016787,hydrolase activity; GO:0140096,catalytic activity, acting on a protein; GO:0017171,serine…	PF05577.15:Serine carboxypeptidase S28	--	--	--
CsaV3_1G014660	green	552.215	292.379	259.836	32.5431	0	0	0	0.1114	0	0	0	0	0	chr1	10202069	10203537	-	CsaV3_1G014660	--	--	--	hypothetical protein Csa_022842 [Cucumis sativus]	--	A0A0A0LY65_CUCSA SubName: Full=Uncharacterized protein {ECO:0000313|EMBL:KGN64911.1};	--	--	--	--	--	--
CsaV3_1G015140	green	488.544	238.118	250.426	-12.308	0.4196	0.8096	0.4499	3.0132	1.0784	0.7427	0.8711	0.5073	0.6805	chr1	10754795	10756427	-	CsaV3_1G015140	--	K09841 xanthoxin dehydrogenase [EC:1.1.1.288] | (RefSeq) zerumbone synthase isoform X1 (A)	ko00906: Carotenoid biosynthesis; ko01100: Metabolic pathways; ko01110: Biosynthesis of secondary metabolites	hypothetical protein Csa_022788 [Cucumis sativus]	SILD_FORIN RecName: Full=Secoisolariciresinol dehydrogenase; EC=1.1.1.331; Flags: Fragment;	A0A0A0LVV9_CUCSA SubName: Full=TASSELSEED2-like protein {ECO:0000313|EMBL:KGN64962.1};	Reductases with broad range of substrate specificities	GO:0102911,(-)-secoisolariciresinol dehydrogenase activity; GO:0009807,lignan biosynthetic process; GO:0003674,molecular_function; GO:0003824,catalytic activity; GO:0016491,oxidoreductase activity; GO:0016614,oxidoreductase activity, acting on CH-OH group of donors; GO:0016616,oxidoreductase activity, acting on the CH-OH group of donors, NAD or NADP as acceptor; GO:0006725,cellular aromatic compo…	PF13561.9:Enoyl-(Acyl carrier protein) reductase	--	--	--
CsaV3_1G015710	green	335.577	69.7412	265.836	-196.094	0.6351	0.8773	1.1917	2.036	0.9872	1.4855	1.2657	0.8639	1.4291	chr1	11265563	11267857	+	CsaV3_1G015710	--	K12398 AP-3 complex subunit mu | (RefSeq) AP-3 complex subunit mu isoform X1 (A)	--	psbP domain-containing protein 1, chloroplastic isoform X1 [Cucumis sativus]	PPD1_ARATH RecName: Full=PsbP domain-containing protein 1, chloroplastic; AltName: Full=OEC23-like protein 3; AltName: Full=PsbP-related thylakoid lumenal protein 1; Flags: Precursor;	A0A5D3E4R5_CUCME SubName: Full=PsbP domain-containing protein 1 {ECO:0000313|EMBL:TYK30829.1};	--	GO:0009507,chloroplast; GO:0009570,chloroplast stroma; GO:0009543,chloroplast thylakoid lumen; GO:0009535,chloroplast thylakoid membrane; GO:0019898,extrinsic component of membrane; GO:0009654,photosystem II oxygen evolving complex; GO:0009579,thylakoid; GO:0031977,thylakoid lumen; GO:0005509,calcium ion binding; GO:0048564,photosystem I assembly; GO:0003674,molecular_function; GO:0005488,binding…	PF01789.19:PsbP	--	--	--
CsaV3_1G015920	green	271.928	35.4518	236.477	-201.025	10.7263	10.4458	11.7295	13.1387	11.998	8.96	12.3897	9.2909	9.6061	chr1	11444401	11453239	-	CsaV3_1G015920	--	K12251 N-carbamoylputrescine amidase [EC:3.5.1.53] | (RefSeq) LOW QUALITY PROTEIN: N-carbamoylputrescine amidase (A)	ko00330: Arginine and proline metabolism; ko01100: Metabolic pathways	hypothetical protein Csa_022798 [Cucumis sativus]	AGUB_SOLTU RecName: Full=N-carbamoylputrescine amidase; EC=3.5.1.53;	A0A0A0LT48_CUCSA RecName: Full=CN hydrolase domain-containing protein {ECO:0000259|PROSITE:PS50263};	Carbon-nitrogen hydrolase	GO:0016811,hydrolase activity, acting on carbon-nitrogen (but not peptide) bonds, in linear amides; GO:0050126,N-carbamoylputrescine amidase activity; GO:0033388,putrescine biosynthetic process from arginine; GO:0003674,molecular_function; GO:0003824,catalytic activity; GO:0016787,hydrolase activity; GO:0016810,hydrolase activity, acting on carbon-nitrogen (but not peptide) bonds; GO:0006082,orga…	PF00795.25:Carbon-nitrogen hydrolase	--	--	--
CsaV3_1G015930	green	552.215	292.379	259.836	32.5431	0	0	0	0.1208	0	0	0	0	0	chr1	11458145	11461591	+	CsaV3_1G015930	--	--	--	hypothetical protein Csa_022869 [Cucumis sativus]	ELM1_ARATH RecName: Full=Mitochondrial fission protein ELM1; AltName: Full=Protein ELONGATED MITOCHONDRIA 1;	A0A0A0LVG9_CUCSA SubName: Full=Uncharacterized protein {ECO:0000313|EMBL:KGN64949.1};	--	GO:0005829,cytosol; GO:0005741,mitochondrial outer membrane; GO:0000266,mitochondrial fission; GO:0033365,protein localization to organelle; GO:0006996,organelle organization; GO:0007005,mitochondrion organization; GO:0008150,biological_process; GO:0009987,cellular process; GO:0016043,cellular component organization; GO:0048285,organelle fission; GO:0071840,cellular component organization or biog…	PF06258.14:Mitochondrial fission ELM1	--	--	--
CsaV3_1G016990	green	181.318	20.0449	161.273	-141.228	11.6945	9.8978	1.9903	12.1873	7.202	2.3782	13.3792	3.7833	6.2012	chr1	11502331	11505329	-	CsaV3_1G016990	--	--	--	hypothetical protein Csa_013017, partial [Cucumis sativus]	TOM2B_ARATH RecName: Full=Tobamovirus multiplication protein 2B; Short=AtTOM2B;	A0A0A0LI80_CUCSA SubName: Full=Uncharacterized protein {ECO:0000313|EMBL:KGN60422.1};	--	GO:0046786,viral replication complex formation and maintenance; GO:0008150,biological_process; GO:0016032,viral process; GO:0019058,viral life cycle; GO:0019079,viral genome replication	PF16088.8:BLOC-1-related complex sub-unit 7	--	--	--
CsaV3_1G017020	green	506.946	255.879	251.067	4.81165	0	0	0.0318	0.4262	0	0.06	0.0591	0.0308	0	chr1	11545336	11548332	-	CsaV3_1G017020	--	K19892 glucan endo-1,3-beta-glucosidase 4 [EC:3.2.1.39] | (RefSeq) glucan endo-1,3-beta-glucosidase 4 (A)	ko00500: Starch and sucrose metabolism; ko01100: Metabolic pathways	PLASMODESMATA CALLOSE-BINDING PROTEIN 5 [Cucumis sativus]	PDCB5_ARATH RecName: Full=PLASMODESMATA CALLOSE-BINDING PROTEIN 5; Short=AtPDCB5; AltName: Full=Glucan endo-1,3-beta-glucosidase-like protein 1; Flags: Precursor;	A0A0A0LW57_CUCSA RecName: Full=X8 domain-containing protein {ECO:0000259|SMART:SM00768};	--	GO:0031225,anchored component of membrane; GO:0046658,anchored component of plasma membrane; GO:0009506,plasmodesma; GO:0001872,(1->3)-beta-D-glucan binding; GO:0030247,polysaccharide binding; GO:0003674,molecular_function; GO:0005488,binding; GO:0030246,carbohydrate binding; GO:0005575,cellular_component; GO:0016020,membrane; GO:0031224,intrinsic component of membrane; GO:0110165,cellular anatom…	PF07983.16:X8 domain	--	--	--
CsaV3_1G017320	green	501.905	151.468	350.438	-198.97	2.3593	2.0548	1.8899	3.8669	2.0233	2.6331	2.0536	2.8103	2.3484	chr1	11875444	11877403	-	CsaV3_1G017320	--	--	--	hypothetical protein Csa_013008 [Cucumis sativus]	--	A0A0A0LYN6_CUCSA SubName: Full=Uncharacterized protein {ECO:0000313|EMBL:KGN65071.1};	--	--	--	--	--	--
CsaV3_1G019590	green	552.215	292.379	259.836	32.5431	0	0	0	0.1662	0	0	0	0	0	chr1	12334743	12335398	+	CsaV3_1G019590	--	--	--	hypothetical protein Csa_022673, partial [Cucumis sativus]	--	A0A1S3CND8_CUCME SubName: Full=uncharacterized protein LOC103502436 {ECO:0000313|RefSeq:XP_008464590.1};	--	--	PF20167.1:Putative plant transposon protein	--	--	--
CsaV3_1G022950	green	457.891	89.3527	368.538	-279.185	43.0498	56.6255	47.1508	68.1336	51.7071	37.2799	36.1637	33.9578	48.0449	chr1	13317952	13323539	+	CsaV3_1G022950	--	K15920 xylan 1,4-beta-xylosidase [EC:3.2.1.37] | (RefSeq) probable beta-D-xylosidase 5 (A)	ko00520: Amino sugar and nucleotide sugar metabolism; ko01100: Metabolic pathways	probable beta-D-xylosidase 7 [Cucumis sativus]	BXL7_ARATH RecName: Full=Probable beta-D-xylosidase 7; Short=AtBXL7; EC=3.2.1.-; Flags: Precursor;	A0A0A0LMA9_CUCSA SubName: Full=Periplasmic beta-glucosidase {ECO:0000313|EMBL:KGN62174.1};	--	GO:0048046,apoplast; GO:0009507,chloroplast; GO:0005739,mitochondrion; GO:0009505,plant-type cell wall; GO:0009506,plasmodesma; GO:0046556,alpha-L-arabinofuranosidase activity; GO:0009044,xylan 1,4-beta-xylosidase activity; GO:0031222,arabinan catabolic process; GO:0045493,xylan catabolic process; GO:0003674,molecular_function; GO:0003824,catalytic activity; GO:0004553,hydrolase activity, hydroly…	PF01915.25:Glycosyl hydrolase family 3 C-terminal domain	--	--	--
CsaV3_1G024140	green	762.841	110.784	652.057	-541.273	12.759	11.4098	10.4194	15.6659	9.0757	7.8901	6.5215	4.6587	6.2395	chr1	13622315	13624819	+	CsaV3_1G024140	--	--	--	probable protein ABIL5 isoform X1 [Cucumis sativus]	ABIL5_ORYSJ RecName: Full=Probable protein ABIL5; AltName: Full=Abl interactor-like protein 5;	A0A1S3CHH0_CUCME SubName: Full=probable protein ABIL5 isoform X1 {ECO:0000313|RefSeq:XP_008462688.1};	--	GO:0005737,cytoplasm; GO:0005856,cytoskeleton; GO:0005575,cellular_component; GO:0005622,intracellular anatomical structure; GO:0110165,cellular anatomical entity; GO:0043226,organelle; GO:0043228,non-membrane-bounded organelle; GO:0043229,intracellular organelle; GO:0043232,intracellular non-membrane-bounded organelle	--	--	--	--
CsaV3_1G024160	green	386.172	63.8496	322.322	-258.472	14.7642	13.6806	10.8094	16.6337	14.7573	13.5195	14.3635	12.8742	14.3488	chr1	13652746	13658038	+	CsaV3_1G024160	--	K10393 kinesin family member 2/24 | (RefSeq) kinesin-like protein KIN-13B (A)	--	kinesin-like protein KIN-13B [Cucumis sativus]	KN13B_ARATH RecName: Full=Kinesin-like protein KIN-13B {ECO:0000305}; AltName: Full=AtKINESIN-13B {ECO:0000303|PubMed:25232944}; Short=AtKIN13B {ECO:0000303|PubMed:25232944};	A0A0A0LYT1_CUCSA RecName: Full=Kinesin-like protein {ECO:0000256|RuleBase:RU000394};	Kinesin-like protein	GO:0005874,microtubule; GO:0005524,ATP binding; GO:0008017,microtubule binding; GO:0003777,microtubule motor activity; GO:0007019,microtubule depolymerization; GO:0007018,microtubule-based movement; GO:1903338,regulation of cell wall organization or biogenesis; GO:0000166,nucleotide binding; GO:0003674,molecular_function; GO:0005488,binding; GO:0017076,purine nucleotide binding; GO:0030554,adenyl…	PF00225.26:Kinesin motor domain	--	--	--
CsaV3_1G025570	green	291.588	73.9189	217.669	-143.75	9.6153	6.4649	8.5912	13.1519	11.1598	5.6731	9.5811	8.5806	8.3163	chr1	14287606	14288821	-	CsaV3_1G025570	--	K13106 pre-mRNA-splicing factor CWC26 | (RefSeq) BUD13 homolog (A)	--	hypothetical protein Csa_023955, partial [Cucumis sativus]	--	A0A0A0LTH5_CUCSA SubName: Full=Uncharacterized protein {ECO:0000313|EMBL:KGN63326.1};	Uncharacterized conserved protein	GO:0070274,RES complex; GO:0005684,U2-type spliceosomal complex; GO:0000398,mRNA splicing, via spliceosome; GO:0000375,RNA splicing, via transesterification reactions; GO:0000377,RNA splicing, via transesterification reactions with bulged adenosine as nucleophile; GO:0006139,nucleobase-containing compound metabolic process; GO:0006396,RNA processing; GO:0006397,mRNA processing; GO:0006725,cellula…	--	--	--	--
CsaV3_1G027820	green	552.215	292.379	259.836	32.5431	0	0	0	0.1223	0	0	0	0	0	chr1	14707418	14707863	-	CsaV3_1G027820	--	--	--	hypothetical protein Csa_004575 [Cucumis sativus]	--	A0A0A0L7R0_CUCSA SubName: Full=Uncharacterized protein {ECO:0000313|EMBL:KGN57843.1};	--	--	--	--	--	--
CsaV3_1G028570	green	536.541	288.774	247.767	41.0068	0.0522	0	0	0.2408	0	0.0264	0	0.027	0	chr1	15553818	15559224	-	CsaV3_1G028570	--	K17866 diphthamide biosynthesis protein 2 | (RefSeq) 2-(3-amino-3-carboxypropyl)histidine synthase subunit 2-like (A)	--	hypothetical protein Csa_019702 [Cucumis sativus]	--	A0A5A7UBR1_CUCME RecName: Full=Chromo domain-containing protein {ECO:0000259|PROSITE:PS50013};	FOG: Transposon-encoded proteins with TYA, reverse transcriptase, integrase domains in various combinations	--	PF00385.27:Chromo (CHRromatin Organisation MOdifier) domain	--	--	--
CsaV3_1G029090	green	396.91	161.927	234.983	-73.0553	15.5602	10.8629	7.7636	20.3878	7.2034	5.4539	10.1319	5.2687	7.1954	chr1	15911181	15912058	-	CsaV3_1G029090	--	--	--	hypothetical protein Csa_019558 [Cucumis sativus]	--	A0A0A0LW17_CUCSA SubName: Full=Uncharacterized protein {ECO:0000313|EMBL:KGN65174.1};	--	--	--	--	--	--
CsaV3_1G029290	green	491.476	219.291	272.185	-52.8946	17.9144	11.3445	14.5309	26.208	11.6538	12.8255	14.4978	13.5929	15.5515	chr1	16095921	16098437	-	CsaV3_1G029290	--	K09753 cinnamoyl-CoA reductase [EC:1.2.1.44] | (RefSeq) cinnamoyl-CoA reductase 1-like (A)	ko00940: Phenylpropanoid biosynthesis; ko01100: Metabolic pathways; ko01110: Biosynthesis of secondary metabolites	cinnamoyl-CoA reductase-like SNL6 [Cucumis sativus]	SNL6_ORYSJ RecName: Full=Cinnamoyl-CoA reductase-like SNL6 {ECO:0000305}; EC=1.2.-.- {ECO:0000305}; AltName: Full=Protein SUPPRESSOR OF NH1-MEDIATED LESION 6 {ECO:0000303|PubMed:20862311};	A0A0A0LW90_CUCSA SubName: Full=Cinnamoyl-CoA reductase 1 {ECO:0000313|EMBL:QHJ91598.1};	Flavonol reductase/cinnamoyl-CoA reductase	GO:0003854,3-beta-hydroxy-delta5-steroid dehydrogenase activity; GO:0016616,oxidoreductase activity, acting on the CH-OH group of donors, NAD or NADP as acceptor; GO:0042742,defense response to bacterium; GO:0009809,lignin biosynthetic process; GO:0006694,steroid biosynthetic process; GO:0003674,molecular_function; GO:0003824,catalytic activity; GO:0016229,steroid dehydrogenase activity; GO:00164…	PF01073.22:3-beta hydroxysteroid dehydrogenase/isomerase family	--	--	--
CsaV3_1G029310	green	400.119	132.651	267.469	-134.818	0.3029	0.51	0.3247	0.9942	0.3615	0.3063	0.0604	0.4394	0.0589	chr1	16115212	16116966	-	CsaV3_1G029310	--	K08679 UDP-glucuronate 4-epimerase [EC:5.1.3.6] | (RefSeq) UDP-glucuronate 4-epimerase 1 (A)	ko00053: Ascorbate and aldarate metabolism; ko00520: Amino sugar and nucleotide sugar metabolism; ko01100: Metabolic pathways; ko01240: Biosynthesis of cofactors; ko01250: Biosynthesis of nucleotide sugars	UDP-glucuronate 4-epimerase 1 [Cucumis sativus]	GAE1_ARATH RecName: Full=UDP-glucuronate 4-epimerase 1; EC=5.1.3.6 {ECO:0000269|PubMed:15247385}; AltName: Full=UDP-glucuronic acid epimerase 1; Short=AtUGlcAE3;	A0A0A0LZ51_CUCSA RecName: Full=Epimerase domain-containing protein {ECO:0000259|Pfam:PF01370};	UDP-glucose 4-epimerase/UDP-sulfoquinovose synthase	GO:0005768,endosome; GO:0005794,Golgi apparatus; GO:0032580,Golgi cisterna membrane; GO:0000138,Golgi trans cisterna; GO:0016021,integral component of membrane; GO:0005802,trans-Golgi network; GO:0050378,UDP-glucuronate 4-epimerase activity; GO:0005975,carbohydrate metabolic process; GO:0071456,cellular response to hypoxia; GO:0050832,defense response to fungus; GO:0050829,defense response to Gra…	PF01370.24:NAD dependent epimerase/dehydratase family	--	--	--
CsaV3_1G029790	green	354.52	53.5435	300.977	-247.433	108.963	117.702	109.683	123.934	118.166	106.049	112.155	101.239	110.132	chr1	16570049	16573179	-	CsaV3_1G029790	--	K07936 GTP-binding nuclear protein Ran | (RefSeq) GTP-binding nuclear protein Ran1B (A)	ko03008: Ribosome biogenesis in eukaryotes; ko03013: Nucleocytoplasmic transport; ko03250: Viral life cycle - HIV-1	GTP-binding nuclear protein Ran1B [Cucumis sativus]	RANA1_TOBAC RecName: Full=GTP-binding nuclear protein Ran-A1;	A0A5A7TXX0_CUCME RecName: Full=GTP-binding nuclear protein {ECO:0000256|RuleBase:RU363057};	GTPase Ran/TC4/GSP1 (nuclear protein transport pathway), small G protein superfamily	GO:0005737,cytoplasm; GO:0005634,nucleus; GO:0005525,GTP binding; GO:0003924,GTPase activity; GO:0006606,protein import into nucleus; GO:0000054,ribosomal subunit export from nucleus; GO:0000166,nucleotide binding; GO:0003674,molecular_function; GO:0005488,binding; GO:0017076,purine nucleotide binding; GO:0019001,guanyl nucleotide binding; GO:0032553,ribonucleotide binding; GO:0032555,purine ribo…	PF00071.25:Ras family	--	--	--
CsaV3_1G029820	green	314.443	82.3614	232.081	-149.72	0.0912	0.2638	0	0.3624	0.0453	0.0346	0.0908	0.1181	0.1552	chr1	16593042	16598625	+	CsaV3_1G029820	--	K15407 queuine tRNA-ribosyltransferase accessory subunit | (RefSeq) tRNA-guanine transglycosylase (A)	--	hypothetical protein Csa_020050 [Cucumis sativus]	--	A0A1S3CPF6_CUCME SubName: Full=uncharacterized protein LOC103502740 isoform X3 {ECO:0000313|RefSeq:XP_008465020.2};	RNA-binding Ran Zn-finger protein and related proteins	GO:0046872,metal ion binding; GO:0003674,molecular_function; GO:0005488,binding; GO:0043167,ion binding; GO:0043169,cation binding	PF00641.21:Zn-finger in Ran binding protein and others	--	--	--
CsaV3_1G031070	green	631.157	136.336	494.821	-358.484	1.6474	2.19	1.8593	7.5606	1.5526	1.2278	2.5919	3.774	3.9653	chr1	18249468	18250080	-	CsaV3_1G031070	--	--	--	hypothetical protein Csa_019940 [Cucumis sativus]	--	A0A0A0LUD7_CUCSA SubName: Full=Uncharacterized protein {ECO:0000313|EMBL:KGN65403.1};	--	--	--	--	--	--
CsaV3_1G031100	green	261.035	91.1134	169.922	-78.8085	0.381	0.2005	0	0.5863	0.1895	0	0.3797	0	0	chr1	18285091	18286445	-	CsaV3_1G031100	--	K24825 armadillo repeat-containing protein 7 | (RefSeq) armadillo repeat-containing protein 7-like (A)	--	hypothetical protein Csa_019933 [Cucumis sativus]	--	A0A5A7VIP7_CUCME SubName: Full=Armadillo repeat-containing protein 7 {ECO:0000313|EMBL:KAA0066226.1};	Uncharacterized conserved protein, contains ARM repeats	--	PF00514.26:Armadillo/beta-catenin-like repeat	--	--	--
CsaV3_1G031840	green	439.862	164.898	274.964	-110.066	14.8043	14.5978	15.077	16.6013	14.158	14.6735	14.6248	14.0892	15.2097	chr1	18893922	18897990	-	CsaV3_1G031840	--	--	--	uncharacterized protein LOC101222970 isoform X1 [Cucumis sativus]	--	A0A0A0LU80_CUCSA SubName: Full=Uncharacterized protein {ECO:0000313|EMBL:KGN65480.1};	--	GO:0005783,endoplasmic reticulum; GO:0016021,integral component of membrane; GO:0036503,ERAD pathway; GO:0006508,proteolysis; GO:0006807,nitrogen compound metabolic process; GO:0006950,response to stress; GO:0008150,biological_process; GO:0008152,metabolic process; GO:0009056,catabolic process; GO:0009057,macromolecule catabolic process; GO:0009987,cellular process; GO:0010033,response to organic…	--	--	--	--
CsaV3_1G031900	green	348.812	95.315	253.497	-158.182	11.5733	9.473	9.1916	13.4115	5.8633	8.2374	9.2897	9.2173	8.3415	chr1	18954442	18956617	+	CsaV3_1G031900	--	K07253 phenylpyruvate tautomerase [EC:5.3.2.1] | (RefSeq) macrophage migration inhibitory factor homolog (A)	ko00350: Tyrosine metabolism; ko00360: Phenylalanine metabolism; ko01100: Metabolic pathways	macrophage migration inhibitory factor homolog [Cucumis sativus]	--	A0A0A0LXE0_CUCSA SubName: Full=Uncharacterized protein {ECO:0000313|EMBL:KGN65487.1};	Macrophage migration inhibitory factor	GO:0005615,extracellular space; GO:0050178,phenylpyruvate tautomerase activity; GO:0003674,molecular_function; GO:0003824,catalytic activity; GO:0016853,isomerase activity; GO:0016860,intramolecular oxidoreductase activity; GO:0016862,intramolecular oxidoreductase activity, interconverting keto- and enol-groups; GO:0005575,cellular_component; GO:0005576,extracellular region; GO:0110165,cellular a…	PF01187.21:Macrophage migration inhibitory factor (MIF)	--	--	--
CsaV3_1G031940	green	362.172	53.589	308.583	-254.994	13.8035	13.625	14.0854	15.3648	11.9642	12.4209	14.0073	13.5814	12.0725	chr1	18981324	18984743	+	CsaV3_1G031940	--	K12867 pre-mRNA-splicing factor SYF1 | (RefSeq) hypothetical protein (A)	ko03040: Spliceosome	probable inactive purple acid phosphatase 28 [Cucumis sativus]	PPA28_ARATH RecName: Full=Probable inactive purple acid phosphatase 28; Flags: Precursor;	A0A0A0LZZ5_CUCSA RecName: Full=Metallophos domain-containing protein {ECO:0000259|Pfam:PF00149};	Predicted DNA repair exonuclease SIA1	GO:0005576,extracellular region; GO:0003993,acid phosphatase activity; GO:0016788,hydrolase activity, acting on ester bonds; GO:0046872,metal ion binding; GO:0003674,molecular_function; GO:0003824,catalytic activity; GO:0016787,hydrolase activity; GO:0016791,phosphatase activity; GO:0042578,phosphoric ester hydrolase activity; GO:0005488,binding; GO:0043167,ion binding; GO:0043169,cation binding;…	PF00149.31:Calcineurin-like phosphoesterase	--	--	--
CsaV3_1G032140	green	387.644	91.5748	296.069	-204.494	49.2141	45.3011	46.0125	55.0639	51.8969	48.1847	45.0505	45.0175	51.0785	chr1	19114960	19116417	-	CsaV3_1G032140	--	K02068 UDP-glucose/iron transport system ATP-binding protein | (RefSeq) ABC transporter I family member 17 (A)	--	ABC transporter I family member 17 [Cucumis sativus]	AB17I_ARATH RecName: Full=ABC transporter I family member 17; Short=ABC transporter ABCI.17; Short=AtABCI17; AltName: Full=MRP-related protein 1; AltName: Full=Non-intrinsic ABC protein 3;	A0A0A0LXI3_CUCSA RecName: Full=ABC transporter domain-containing protein {ECO:0000259|PROSITE:PS50893};	Multidrug/pheromone exporter, ABC superfamily	GO:0000325,plant-type vacuole; GO:0005886,plasma membrane; GO:0005524,ATP binding; GO:0005315,inorganic phosphate transmembrane transporter activity; GO:0035435,phosphate ion transmembrane transport; GO:0000166,nucleotide binding; GO:0003674,molecular_function; GO:0005488,binding; GO:0017076,purine nucleotide binding; GO:0030554,adenyl nucleotide binding; GO:0032553,ribonucleotide binding; GO:003…	PF00005.30:ABC transporter	--	--	--
CsaV3_1G032500	green	473.78	230.777	243.003	-12.2265	2.2299	0.5941	0.4842	4.7489	0.7582	1.4846	0.1125	0.234	1.593	chr1	19534466	19538593	+	CsaV3_1G032500	--	K07893 Ras-related protein Rab-6A | (RefSeq) ras-related protein RABH1b-like (A)	--	probable purine permease 10 [Cucumis sativus]	PUP10_ARATH RecName: Full=Probable purine permease 10; Short=AtPUP10;	A0A0A0LUX8_CUCSA RecName: Full=Probable purine permease {ECO:0000256|RuleBase:RU368015};	--	GO:0016021,integral component of membrane; GO:0016020,membrane; GO:0005345,purine nucleobase transmembrane transporter activity; GO:0015211,purine nucleoside transmembrane transporter activity; GO:0006863,purine nucleobase transport; GO:0009624,response to nematode; GO:0003674,molecular_function; GO:0005215,transporter activity; GO:0015205,nucleobase transmembrane transporter activity; GO:0022857…	PF16913.8:Purine nucleobase transmembrane transport	--	--	--
CsaV3_1G032630	green	472.755	103.453	369.302	-265.849	0.8135	0.5708	0.8723	1.391	0.2698	0.2743	0	0.5621	0.2639	chr1	19685450	19685749	-	CsaV3_1G032630	--	--	--	hypothetical protein Csa_023935, partial [Cucumis sativus]	--	--	--	--	--	--	--	--
CsaV3_1G032730	green	466.779	145.851	320.928	-175.077	0.1474	0.0776	0	0.1891	0.0733	0	0	0	0	chr1	19777875	19780785	+	CsaV3_1G032730	--	K19891 glucan endo-1,3-beta-glucosidase 1/2/3 [EC:3.2.1.39] | (RefSeq) hypothetical protein (A)	ko00500: Starch and sucrose metabolism; ko01100: Metabolic pathways	PLASMODESMATA CALLOSE-BINDING PROTEIN 2 [Cucumis sativus]	E1312_ARATH RecName: Full=Glucan endo-1,3-beta-glucosidase 12; EC=3.2.1.39; AltName: Full=(1->3)-beta-glucan endohydrolase 12; Short=(1->3)-beta-glucanase 12; AltName: Full=Beta-1,3-endoglucanase 12; Short=Beta-1,3-glucanase 12; Flags: Precursor;	A0A0A0M054_CUCSA RecName: Full=X8 domain-containing protein {ECO:0000259|SMART:SM00768};	--	GO:0031225,anchored component of membrane; GO:0046658,anchored component of plasma membrane; GO:0005576,extracellular region; GO:0042973,glucan endo-1,3-beta-D-glucosidase activity; GO:0005975,carbohydrate metabolic process; GO:0071555,cell wall organization; GO:0006952,defense response; GO:0003674,molecular_function; GO:0003824,catalytic activity; GO:0004553,hydrolase activity, hydrolyzing O-gly…	PF07983.16:X8 domain	--	--	--
CsaV3_1G032760	green	324.663	46.8712	277.792	-230.921	6.7494	7.9908	4.749	9.7367	7.1341	8.32	4.6237	7.6503	6.9777	chr1	19801169	19806968	+	CsaV3_1G032760	--	--	--	hypothetical protein Csa_019952 [Cucumis sativus]	--	--	--	--	--	--	--	--
CsaV3_1G032830	green	397.384	57.2839	340.1	-282.816	50.7018	53.358	58.4271	62.2705	51.3739	55.2871	54.9348	55.8121	55.7656	chr1	19900405	19904086	+	CsaV3_1G032830	--	K03259 translation initiation factor 4E | (RefSeq) eukaryotic translation initiation factor 4E-1 (A)	--	eukaryotic translation initiation factor 4E-1 [Cucumis sativus]	IF4E1_CUCZE RecName: Full=Eukaryotic translation initiation factor 4E-1 {ECO:0000303|PubMed:17584936, ECO:0000303|PubMed:24309680}; Short=Cz-eIF4E-1 {ECO:0000303|PubMed:17584936}; Short=eIF-4E-1 {ECO:0000303|PubMed:24309680}; AltName: Full=eIF-4F 25 kDa subunit {ECO:0000305}; AltName: Full=eIF-4F p26 subunit {ECO:0000305}; AltName: Full=mRNA cap-binding protein {ECO:0000305};	B0F6T5_CUCSA RecName: Full=mRNA cap-binding protein {ECO:0000256|ARBA:ARBA00030245};	Translation initiation factor 4F, cap-binding subunit (eIF-4E) and related cap-binding proteins	GO:0005737,cytoplasm; GO:0005634,nucleus; GO:0003723,RNA binding; GO:0003743,translation initiation factor activity; GO:0051607,defense response to virus; GO:0006413,translational initiation; GO:0003674,molecular_function; GO:0003676,nucleic acid binding; GO:0005488,binding; GO:0097159,organic cyclic compound binding; GO:1901363,heterocyclic compound binding; GO:0008135,translation factor activit…	PF01652.21:Eukaryotic initiation factor 4E	--	--	--
CsaV3_1G032880	green	265.578	44.7022	220.875	-176.173	4.7993	4.4499	5.0777	6.0511	5.153	4.7687	5.2035	5.3899	3.8057	chr1	19943146	19945659	-	CsaV3_1G032880	--	K14493 gibberellin receptor GID1 [EC:3.-.-.-] | (RefSeq) gibberellin receptor GID1C (A)	ko04075: Plant hormone signal transduction	probable carboxylesterase 18 [Cucumis sativus]	CXE18_ARATH RecName: Full=Probable carboxylesterase 18; AltName: Full=AtCXE18; EC=3.1.1.1;	A0A0A0LUJ2_CUCSA RecName: Full=Abhydrolase_3 domain-containing protein {ECO:0000259|Pfam:PF07859};	Arylacetamide deacetylase	GO:0052689,carboxylic ester hydrolase activity; GO:0080030,methyl indole-3-acetate esterase activity; GO:0009860,pollen tube growth; GO:0003674,molecular_function; GO:0003824,catalytic activity; GO:0016787,hydrolase activity; GO:0016788,hydrolase activity, acting on ester bonds; GO:0000003,reproduction; GO:0000902,cell morphogenesis; GO:0000904,cell morphogenesis involved in differentiation; GO:0…	PF07859.16:alpha/beta hydrolase fold	--	--	--
CsaV3_1G033270	green	407.309	183.119	224.19	-41.071	0.4977	0.0524	0.1067	0.6637	0.198	0.151	0.1984	0.2063	0.1937	chr1	20294528	20297009	+	CsaV3_1G033270	--	K14431 transcription factor TGA | (RefSeq) transcription factor TGA2-like isoform X1 (A)	ko04075: Plant hormone signal transduction	hypothetical protein Csa_019560 [Cucumis sativus]	DOGL1_ARATH RecName: Full=Protein DOG1-like 1 {ECO:0000303|PubMed:17065317};	A0A0A0LXS6_CUCSA RecName: Full=DOG1 domain-containing protein {ECO:0000259|PROSITE:PS51806};	--	GO:0043565,sequence-specific DNA binding; GO:0006351,DNA-templated transcription; GO:0003674,molecular_function; GO:0003676,nucleic acid binding; GO:0003677,DNA binding; GO:0005488,binding; GO:0097159,organic cyclic compound binding; GO:1901363,heterocyclic compound binding; GO:0006139,nucleobase-containing compound metabolic process; GO:0006725,cellular aromatic compound metabolic process; GO:00…	PF14144.9:Seed dormancy control	--	--	--
CsaV3_1G033300	green	557.18	157.793	399.387	-241.594	2.1299	1.2226	1.7647	3.5754	0.7705	1.1751	0.9647	0	0.1884	chr1	20317401	20318450	+	CsaV3_1G033300	--	K12761 carbon catabolite-derepressing protein kinase [EC:2.7.11.1] | (RefSeq) CBL-interacting serine/threonine-protein kinase 7-like (A)	--	hypothetical protein Csa_019723 [Cucumis sativus]	--	A0A0A0M094_CUCSA SubName: Full=Uncharacterized protein {ECO:0000313|EMBL:KGN65631.1};	--	--	PF14009.9:PADRE domain	--	--	--
CsaV3_1G033470	green	544.383	277.62	266.763	10.8571	0.9035	0.2894	0.5054	3.1434	0.8598	0.6755	0.8612	0.7328	0.5734	chr1	20544620	20546981	-	CsaV3_1G033470	--	K17879 peroxisomal coenzyme A diphosphatase NUDT7 [EC:3.6.1.-] | (RefSeq) nudix hydrolase 11 (A)	ko04146: Peroxisome	nudix hydrolase 11 [Cucumis sativus]	NUD15_ARATH RecName: Full=Nudix hydrolase 15, mitochondrial; Short=AtNUDT15; EC=3.6.1.-; AltName: Full=Coenzyme A diphosphatase NUDT15; Flags: Precursor;	A0A0A0M0A8_CUCSA RecName: Full=Nudix hydrolase domain-containing protein {ECO:0000259|PROSITE:PS51462};	Peroxisomal NUDIX hydrolase	GO:0005739,mitochondrion; GO:0003986,acetyl-CoA hydrolase activity; GO:0010945,CoA pyrophosphatase activity; GO:0008893,guanosine-3',5'-bis(diphosphate) 3'-diphosphatase activity; GO:0046872,metal ion binding; GO:0015937,coenzyme A biosynthetic process; GO:0015938,coenzyme A catabolic process; GO:0006753,nucleoside phosphate metabolic process; GO:0006104,succinyl-CoA metabolic process; GO:0003674…	PF00293.31:NUDIX domain	--	--	--
CsaV3_1G033520	green	552.215	292.379	259.836	32.5431	0	0	0	0.1934	0	0	0	0	0	chr1	20622405	20622686	+	CsaV3_1G033520	--	--	--	hypothetical protein Csa_019731 [Cucumis sativus]	--	A0A0A0M0B1_CUCSA SubName: Full=Uncharacterized protein {ECO:0000313|EMBL:KGN65656.1};	--	--	--	--	--	--
CsaV3_1G033600	green	717.299	117.361	599.938	-482.576	6.4706	5.8672	5.5439	7.5861	5.6899	4.8209	4.2024	3.5923	4.4971	chr1	20690313	20695703	-	CsaV3_1G033600	--	K14638 solute carrier family 15 (peptide/histidine transporter), member 3/4 | (RefSeq) protein NRT1/ PTR FAMILY 2.7 isoform X1 (A)	--	protein NRT1/ PTR FAMILY 2.7 isoform X1 [Cucumis sativus]	PTR37_ARATH RecName: Full=Protein NRT1/ PTR FAMILY 2.7; Short=AtNPF2.7; AltName: Full=Nitrate excretion transporter 1;	A0A0A0LXA3_CUCSA SubName: Full=Uncharacterized protein {ECO:0000313|EMBL:KGN65664.1};	H+/oligopeptide symporter	GO:0016021,integral component of membrane; GO:0005886,plasma membrane; GO:0010542,nitrate efflux transmembrane transporter activity; GO:0042128,nitrate assimilation; GO:0015706,nitrate transmembrane transport; GO:0010447,response to acidic pH; GO:0003674,molecular_function; GO:0005215,transporter activity; GO:0008509,anion transmembrane transporter activity; GO:0015075,ion transmembrane transport…	PF00854.24:POT family	--	--	--
CsaV3_1G033710	green	482.072	147.421	334.651	-187.23	2.1103	2.4791	2.0522	7.1996	1.9529	2.9784	2.8364	4.4249	2.4832	chr1	20817980	20819319	-	CsaV3_1G033710	--	--	--	uncharacterized protein LOC101222515 [Cucumis sativus]	--	A0A0A0M0C6_CUCSA SubName: Full=Uncharacterized protein {ECO:0000313|EMBL:KGN65676.1};	--	--	PF07795.14:Protein of unknown function (DUF1635)	--	--	--
CsaV3_1G033720	green	392.551	167.243	225.308	-58.0647	0	0	0	0.0678	0	0.0334	0	0	0	chr1	20836833	20840201	+	CsaV3_1G033720	--	--	--	hypothetical protein Csa_020117 [Cucumis sativus]	--	A0A1S3C5B2_CUCME SubName: Full=uncharacterized protein LOC103497199 isoform X1 {ECO:0000313|RefSeq:XP_008457530.1};	--	GO:0046872,metal ion binding; GO:0003674,molecular_function; GO:0005488,binding; GO:0043167,ion binding; GO:0043169,cation binding	PF00628.32:PHD-finger	--	--	--
CsaV3_1G033810	green	248.795	35.4004	213.395	-177.994	0.4004	0.632	0.0537	0.6674	0.4481	0.2531	0.3491	0.4149	0.1948	chr1	20913251	20915731	+	CsaV3_1G033810	--	K03539 ribonuclease P/MRP protein subunit RPP1 [EC:3.1.26.5] | (RefSeq) uncharacterized protein LOC120686485 (A)	ko03008: Ribosome biogenesis in eukaryotes	two-component response regulator-like APRR9 isoform X1 [Cucumis sativus]	COL5_ARATH RecName: Full=Zinc finger protein CONSTANS-LIKE 5;	A0A0A0LUR6_CUCSA RecName: Full=CCT domain-containing protein {ECO:0000259|PROSITE:PS51017};	--	GO:0005634,nucleus; GO:0003700,DNA-binding transcription factor activity; GO:0000976,transcription cis-regulatory region binding; GO:0008270,zinc ion binding; GO:0009909,regulation of flower development; GO:0006355,regulation of DNA-templated transcription; GO:0003674,molecular_function; GO:0140110,transcription regulator activity; GO:0001067,transcription regulatory region nucleic acid binding; …	PF06203.17:CCT motif	Others	TR	Others
CsaV3_1G033850	green	483.728	190.646	293.082	-102.436	43.9228	24.5052	31.0198	56.6026	34.1274	29.3414	17.5376	24.4943	29.5147	chr1	20989365	21018446	-	CsaV3_1G033850	--	K13264 isoflavone 7-O-glucoside-6''-O-malonyltransferase [EC:2.3.1.115] | (RefSeq) phenolic glucoside malonyltransferase 1-like (A)	ko00943: Isoflavonoid biosynthesis; ko00944: Flavone and flavonol biosynthesis	hypothetical protein Csa_019805 [Cucumis sativus]	PMAT2_ARATH RecName: Full=Phenolic glucoside malonyltransferase 2; EC=2.3.1.- {ECO:0000269|PubMed:20626660};	A0A0A0LXC1_CUCSA SubName: Full=Uncharacterized protein {ECO:0000313|EMBL:KGN65689.1};	--	GO:0050736,O-malonyltransferase activity; GO:0009636,response to toxic substance; GO:0003674,molecular_function; GO:0003824,catalytic activity; GO:0008374,O-acyltransferase activity; GO:0016420,malonyltransferase activity; GO:0016740,transferase activity; GO:0016746,acyltransferase activity; GO:0016747,acyltransferase activity, transferring groups other than amino-acyl groups; GO:0008150,biologic…	PF02458.18:Transferase family	--	--	--
CsaV3_1G033860	green	416.17	125.768	290.402	-164.634	41.4604	24.353	23.9065	48.467	30.3348	27.4285	14.7717	26.9789	34.1262	chr1	20992401	20992841	-	CsaV3_1G033860	--	K13264 isoflavone 7-O-glucoside-6''-O-malonyltransferase [EC:2.3.1.115] | (RefSeq) phenolic glucoside malonyltransferase 1-like (A)	ko00943: Isoflavonoid biosynthesis; ko00944: Flavone and flavonol biosynthesis	hypothetical protein Csa_019603, partial [Cucumis sativus]	5MAT_ARATH RecName: Full=Malonyl-CoA:anthocyanidin 5-O-glucoside-6''-O-malonyltransferase; EC=2.3.1.-; AltName: Full=Anthocyanin 5-aromatic acyltransferase-like protein; Short=At5MAT;	A0A0A0LXC1_CUCSA SubName: Full=Uncharacterized protein {ECO:0000313|EMBL:KGN65689.1};	--	GO:0050736,O-malonyltransferase activity; GO:0009718,anthocyanin-containing compound biosynthetic process; GO:0003674,molecular_function; GO:0003824,catalytic activity; GO:0008374,O-acyltransferase activity; GO:0016420,malonyltransferase activity; GO:0016740,transferase activity; GO:0016746,acyltransferase activity; GO:0016747,acyltransferase activity, transferring groups other than amino-acyl gr…	PF02458.18:Transferase family	--	--	--
CsaV3_1G033890	green	349.901	44.028	305.873	-261.846	0.8859	0.2072	0.2638	0.5554	0.3917	0.2987	0	0	0.431	chr1	21036000	21040337	-	CsaV3_1G033890	--	K13264 isoflavone 7-O-glucoside-6''-O-malonyltransferase [EC:2.3.1.115] | (RefSeq) phenolic glucoside malonyltransferase 1-like (A)	ko00943: Isoflavonoid biosynthesis; ko00944: Flavone and flavonol biosynthesis	hypothetical protein Csa_019879 [Cucumis sativus]	PMAT1_ARATH RecName: Full=Phenolic glucoside malonyltransferase 1; EC=2.3.1.- {ECO:0000269|PubMed:20626660}; EC=2.3.1.116 {ECO:0000269|PubMed:20626660};	A0A0A0LXY8_CUCSA SubName: Full=Uncharacterized protein {ECO:0000313|EMBL:KGN65692.1};	--	GO:0047165,flavonol-3-O-beta-glucoside O-malonyltransferase activity; GO:0050736,O-malonyltransferase activity; GO:0009636,response to toxic substance; GO:0003674,molecular_function; GO:0003824,catalytic activity; GO:0008374,O-acyltransferase activity; GO:0016420,malonyltransferase activity; GO:0016740,transferase activity; GO:0016746,acyltransferase activity; GO:0016747,acyltransferase activity,…	PF02458.18:Transferase family	--	--	--
CsaV3_1G034220	green	284.406	28.1821	256.224	-228.042	1.2219	0	0	1.2535	0.9117	1.2359	0.9131	0	0.2972	chr1	21440438	21440611	-	CsaV3_1G034220	--	--	--	hypothetical protein Csa_020141, partial [Cucumis sativus]	--	--	--	--	--	--	--	--
CsaV3_1G034610	green	214.251	13.1524	201.099	-187.946	2.0491	1.4377	2.2513	2.3616	2.2147	1.4329	2.3191	1.7565	2.0185	chr1	21725279	21729249	+	CsaV3_1G034610	--	K01183 chitinase [EC:3.2.1.14] | (RefSeq) pentatricopeptide repeat-containing protein At1g62350-like (A)	ko00520: Amino sugar and nucleotide sugar metabolism; ko01100: Metabolic pathways	hypothetical protein Csa_023162 [Cucumis sativus]	THA8L_ARATH RecName: Full=Protein THYLAKOID ASSEMBLY 8-like, chloroplastic {ECO:0000303|PubMed:24047899}; Short=AtTHA8L {ECO:0000303|PubMed:24047899}; Flags: Precursor;	A0A0A0LVE9_CUCSA SubName: Full=Uncharacterized protein {ECO:0000313|EMBL:KGN65758.1};	--	GO:0009507,chloroplast; GO:1990825,sequence-specific mRNA binding; GO:0003727,single-stranded RNA binding; GO:0008270,zinc ion binding; GO:0003674,molecular_function; GO:0003676,nucleic acid binding; GO:0003723,RNA binding; GO:0003729,mRNA binding; GO:0005488,binding; GO:0097159,organic cyclic compound binding; GO:1901363,heterocyclic compound binding; GO:0043167,ion binding; GO:0043169,cation bi…	PF13041.9:PPR repeat family	--	--	--
CsaV3_1G034640	green	532.28	264.63	267.65	-3.01943	1.4629	0.7983	1.1037	9.6156	2.7489	2.4112	1.8896	1.3476	1.1598	chr1	21749064	21750888	+	CsaV3_1G034640	--	--	--	uncharacterized protein LOC101214739 [Cucumis sativus]	--	A0A0A0M0L9_CUCSA SubName: Full=Uncharacterized protein {ECO:0000313|EMBL:KGN65761.1};	--	--	--	--	--	--
CsaV3_1G035780	green	263.91	55.3266	208.583	-153.257	0.3552	0.5777	0.3462	0.9938	0.6425	0.4246	0.8044	0.6024	0.2514	chr1	21878078	21880255	+	CsaV3_1G035780	--	K13493 cytokinin-N-glucosyltransferase [EC:2.4.1.-] | (RefSeq) UDP-glycosyltransferase 76C2-like (A)	ko00908: Zeatin biosynthesis; ko01110: Biosynthesis of secondary metabolites	UDP-glucose iridoid glucosyltransferase [Cucumis sativus]	UGT7_CATRO RecName: Full=UDP-glucose iridoid glucosyltransferase; EC=2.4.1.-; AltName: Full=UDP-glucose glucosyltransferase 7; Short=CrUGT7; AltName: Full=UDP-glycosyltransferase 76A2;	A0A0A0LV08_CUCSA RecName: Full=Glycosyltransferase {ECO:0000256|RuleBase:RU362057}; EC=2.4.1.- {ECO:0000256|RuleBase:RU362057};	UDP-glucuronosyl and UDP-glucosyl transferase	GO:0035251,UDP-glucosyltransferase activity; GO:1900994,(-)-secologanin biosynthetic process; GO:0003674,molecular_function; GO:0003824,catalytic activity; GO:0008194,UDP-glycosyltransferase activity; GO:0016740,transferase activity; GO:0016757,glycosyltransferase activity; GO:0016758,hexosyltransferase activity; GO:0046527,glucosyltransferase activity; GO:0006081,cellular aldehyde metabolic proc…	PF00201.21:UDP-glucoronosyl and UDP-glucosyl transferase	--	--	--
CsaV3_1G035980	green	552.215	292.379	259.836	32.5431	0	0	0	0.114	0	0	0	0	0	chr1	22011614	22013006	+	CsaV3_1G035980	--	K16292 KDEL-tailed cysteine endopeptidase [EC:3.4.22.-] | (RefSeq) ervatamin-B-like (A)	--	hypothetical protein Csa_023362 [Cucumis sativus]	CYSEP_RICCO RecName: Full=Vignain; EC=3.4.22.-; AltName: Full=Cysteine endopeptidase; Flags: Precursor;	A0A0A0LY73_CUCSA SubName: Full=Uncharacterized protein {ECO:0000313|EMBL:KGN65787.1};	Cysteine proteinase Cathepsin L	GO:0031410,cytoplasmic vesicle; GO:0008234,cysteine-type peptidase activity; GO:0006508,proteolysis; GO:0003674,molecular_function; GO:0003824,catalytic activity; GO:0008233,peptidase activity; GO:0016787,hydrolase activity; GO:0140096,catalytic activity, acting on a protein; GO:0006807,nitrogen compound metabolic process; GO:0008150,biological_process; GO:0008152,metabolic process; GO:0019538,pr…	PF00112.26:Papain family cysteine protease	--	--	--
CsaV3_1G036120	green	275.178	66.2854	208.892	-142.607	0.1425	0.0375	0.0764	0.1827	0.0354	0.1441	0	0.0369	0.104	chr1	22119634	22122263	-	CsaV3_1G036120	--	K02941 large subunit ribosomal protein LP0 | (RefSeq) 60S acidic ribosomal protein P0 (A)	ko03010: Ribosome	60S acidic ribosomal protein P0 [Cucumis sativus]	RLA02_ARATH RecName: Full=60S acidic ribosomal protein P0-2;	A0A0A0LV50_CUCSA RecName: Full=60S acidic ribosomal protein P0 {ECO:0000256|PIRNR:PIRNR039087};	60S acidic ribosomal protein P0	GO:0005829,cytosol; GO:0022625,cytosolic large ribosomal subunit; GO:0022626,cytosolic ribosome; GO:0005730,nucleolus; GO:0005634,nucleus; GO:0009506,plasmodesma; GO:0042788,polysomal ribosome; GO:0005507,copper ion binding; GO:0070180,large ribosomal subunit rRNA binding; GO:0003729,mRNA binding; GO:0003735,structural constituent of ribosome; GO:0002181,cytoplasmic translation; GO:0046686,respon…	PF00466.23:Ribosomal protein L10	--	--	--
CsaV3_1G036190	green	450.339	18.5119	431.827	-413.316	0.2406	0.2216	0.1613	0.216	0.0898	0.2434	0.03	0.0935	0.0878	chr1	22157915	22160970	+	CsaV3_1G036190	--	K13667 EGF-domain serine glucosyl/xylosyltransferase [EC:2.4.1.376 2.4.2.63] | (RefSeq) O-glucosyltransferase rumi (A)	ko00514: Other types of O-glycan biosynthesis	O-glucosyltransferase rumi homolog [Cucumis sativus]	--	A0A0A0LY89_CUCSA RecName: Full=CAP10 domain-containing protein {ECO:0000259|SMART:SM00672};	Endoplasmic reticulum protein EP58, contains filamin rod domain and KDEL motif	--	PF05686.15:Glycosyl transferase family 90	--	--	--
CsaV3_1G036200	green	292.62	43.7475	248.872	-205.125	45.023	37.2237	32.7153	45.5681	41.8523	36.6749	40.4334	42.3479	35.8374	chr1	22168638	22171135	+	CsaV3_1G036200	--	K05857 phosphatidylinositol phospholipase C, delta [EC:3.1.4.11] | (RefSeq) phosphoinositide phospholipase C 4 isoform X1 (A)	ko00562: Inositol phosphate metabolism; ko01100: Metabolic pathways; ko04070: Phosphatidylinositol signaling system	hypothetical protein Csa_023167 [Cucumis sativus]	PLCD6_ARATH RecName: Full=Phosphoinositide phospholipase C 6; EC=3.1.4.11; AltName: Full=Phosphoinositide phospholipase PLC6; Short=AtPLC6; Short=AtPLC8; Short=PI-PLC6;	A0A0A0LVI7_CUCSA RecName: Full=Phosphoinositide phospholipase C {ECO:0000256|RuleBase:RU361133}; EC=3.1.4.11 {ECO:0000256|RuleBase:RU361133};	Phosphoinositide-specific phospholipase C	GO:0005886,plasma membrane; GO:0004435,phosphatidylinositol phospholipase C activity; GO:0016042,lipid catabolic process; GO:0048015,phosphatidylinositol-mediated signaling; GO:0003674,molecular_function; GO:0003824,catalytic activity; GO:0004620,phospholipase activity; GO:0004629,phospholipase C activity; GO:0008081,phosphoric diester hydrolase activity; GO:0016298,lipase activity; GO:0016787,hy…	PF00388.22:Phosphatidylinositol-specific phospholipase C, X domain	--	--	--
CsaV3_1G036580	green	361.204	94.1498	267.055	-172.905	0	0.1083	0.1104	0.704	0.1707	0.0347	0.4103	0	0.3339	chr1	22464221	22466379	-	CsaV3_1G036580	--	--	--	hypothetical protein Csa_023240 [Cucumis sativus]	CIA2_ARATH RecName: Full=Protein CHLOROPLAST IMPORT APPARATUS 2; Flags: Precursor;	A0A0A0LYC0_CUCSA RecName: Full=CCT domain-containing protein {ECO:0000259|PROSITE:PS51017};	GATA-4/5/6 transcription factors	GO:0009507,chloroplast; GO:0005634,nucleus; GO:0045036,protein targeting to chloroplast; GO:0006355,regulation of DNA-templated transcription; GO:0006605,protein targeting; GO:0006810,transport; GO:0006886,intracellular protein transport; GO:0008104,protein localization; GO:0008150,biological_process; GO:0009987,cellular process; GO:0015031,protein transport; GO:0033036,macromolecule localization…	PF06203.17:CCT motif	Others	TR	Others
CsaV3_1G036650	green	314.677	113.441	201.236	-87.7948	0.0629	0.0662	0	0.1936	0	0.1272	0	0	0	chr1	22499990	22501614	+	CsaV3_1G036650	--	--	--	EPIDERMAL PATTERNING FACTOR-like protein 6 [Cucumis sativus]	EPFL6_ARATH RecName: Full=EPIDERMAL PATTERNING FACTOR-like protein 6 {ECO:0000303|PubMed:19435754}; Short=EPF-like protein 6; Contains: RecName: Full=CHALLAH {ECO:0000303|PubMed:22027592}; Flags: Precursor;	A0A0A0LXR9_CUCSA RecName: Full=Epidermal patterning factor-like protein {ECO:0000256|RuleBase:RU367102};	--	GO:0005576,extracellular region; GO:0010052,guard cell differentiation; GO:0010374,stomatal complex development; GO:0007275,multicellular organism development; GO:0008150,biological_process; GO:0009653,anatomical structure morphogenesis; GO:0009791,post-embryonic development; GO:0009888,tissue development; GO:0009987,cellular process; GO:0010016,shoot system morphogenesis; GO:0010103,stomatal com…	PF17181.7:Epidermal patterning factor proteins	--	--	--
CsaV3_1G036980	green	358.255	100.478	257.777	-157.299	6.2999	6.7062	4.0373	10.9695	7.516	8.1543	7.3599	5.0279	5.4019	chr1	22880655	22883406	-	CsaV3_1G036980	--	K08286 protein-serine/threonine kinase [EC:2.7.11.-] | (RefSeq) protein kinase PINOID 2-like (A)	--	protein kinase PINOID [Cucumis sativus]	PID_ARATH RecName: Full=Protein kinase PINOID; EC=2.7.11.1; AltName: Full=Protein kinase ABRUPTUS;	A0A0A0LVF0_CUCSA RecName: Full=Protein kinase domain-containing protein {ECO:0000259|PROSITE:PS50011};	Putative serine/threonine protein kinase	GO:0009986,cell surface; GO:0005737,cytoplasm; GO:0005829,cytosol; GO:0005634,nucleus; GO:0005886,plasma membrane; GO:0005524,ATP binding; GO:0016301,kinase activity; GO:0004672,protein kinase activity; GO:0106310,protein serine kinase activity; GO:0004674,protein serine/threonine kinase activity; GO:0009926,auxin polar transport; GO:0009734,auxin-activated signaling pathway; GO:0048825,cotyledon…	PF00069.28:Protein kinase domain	--	--	--
CsaV3_1G037330	green	404.423	76.2524	328.171	-251.918	7.316	8.3796	6.6036	9.4599	8.6998	7.09	6.5101	6.9469	7.2841	chr1	23243264	23247779	-	CsaV3_1G037330	--	K12486 stromal membrane-associated protein | (RefSeq) ADP-ribosylation factor GTPase-activating protein AGD12 (A)	ko04144: Endocytosis	ADP-ribosylation factor GTPase-activating protein AGD12 [Cucumis sativus]	AGD12_ARATH RecName: Full=ADP-ribosylation factor GTPase-activating protein AGD12; Short=ARF GAP AGD12; AltName: Full=Protein ARF-GAP DOMAIN 12; Short=AtAGD12; AltName: Full=Zinc- and calcium-binding protein; Short=AtZAC;	A0A1S3BC52_CUCME SubName: Full=ADP-ribosylation factor GTPase-activating protein AGD12-like {ECO:0000313|RefSeq:XP_008445220.1, ECO:0000313|RefSeq:XP_008445229.1};	Predicted Ca2+-dependent phospholipid-binding protein	GO:0005794,Golgi apparatus; GO:0000325,plant-type vacuole; GO:0005886,plasma membrane; GO:0005096,GTPase activator activity; GO:0046872,metal ion binding; GO:0005543,phospholipid binding; GO:0006886,intracellular protein transport; GO:0003674,molecular_function; GO:0008047,enzyme activator activity; GO:0030234,enzyme regulator activity; GO:0030695,GTPase regulator activity; GO:0060589,nucleoside-…	PF01412.21:Putative GTPase activating protein for Arf	--	--	--
CsaV3_1G037660	green	407.062	159.748	247.314	-87.5657	11.0995	2.944	2.951	12.2196	5.0722	6.2978	2.5177	2.5717	3.1171	chr1	23588359	23590958	-	CsaV3_1G037660	--	K03188 urease accessory protein | (RefSeq) uncharacterized protein LOC108224146 isoform X1 (A)	--	lectin [Cucumis sativus]	LEC_LUFAC RecName: Full=Lectin {ECO:0000303|PubMed:26597132}; AltName: Full=Agglutinin {ECO:0000303|PubMed:26597132}; Short=LAA {ECO:0000303|PubMed:26597132};	A0A0A0LY62_CUCSA SubName: Full=Uncharacterized protein {ECO:0000313|EMBL:KGN65959.1};	--	GO:0030246,carbohydrate binding; GO:0003674,molecular_function; GO:0005488,binding	PF14299.9:Phloem protein 2	--	--	--
CsaV3_1G037670	green	525.566	287.498	238.067	49.4307	29.6151	0.164	0.1114	73.6599	6.2542	4.5194	0	0.0538	1.2133	chr1	23600001	23602277	-	CsaV3_1G037670	--	K03188 urease accessory protein | (RefSeq) uncharacterized protein LOC108224146 isoform X1 (A)	--	lectin [Cucumis sativus]	LEC_LUFAC RecName: Full=Lectin {ECO:0000303|PubMed:26597132}; AltName: Full=Agglutinin {ECO:0000303|PubMed:26597132}; Short=LAA {ECO:0000303|PubMed:26597132};	A0A0A0LVN2_CUCSA SubName: Full=Phloem protein {ECO:0000313|EMBL:KGN65960.1};	--	GO:0030246,carbohydrate binding; GO:0003674,molecular_function; GO:0005488,binding	PF14299.9:Phloem protein 2	--	--	--
CsaV3_1G037780	green	515.942	233.425	282.516	-49.0909	0.1622	0	0.0869	0.6655	0.242	0	0	0.126	0.0789	chr1	23746218	23747848	+	CsaV3_1G037780	--	K25108 licheninase [EC:3.2.1.73] | (RefSeq) glucan endo-1,3-beta-glucosidase-like (A)	--	glucan endo-1,3-beta-glucosidase, basic isoform-like [Cucumis sativus]	E13B_PRUPE RecName: Full=Glucan endo-1,3-beta-glucosidase, basic isoform; EC=3.2.1.39; AltName: Full=(1->3)-beta-glucan endohydrolase; Short=(1->3)-beta-glucanase; AltName: Full=Beta-1,3-endoglucanase; AltName: Full=PpGns1; Flags: Precursor;	A0A0A0LYQ8_CUCSA RecName: Full=(1->3)-beta-glucan endohydrolase {ECO:0000256|ARBA:ARBA00033335}; EC=2.1.1.220 {ECO:0000256|ARBA:ARBA00012796}; EC=3.2.1.39 {ECO:0000256|ARBA:ARBA00012780}; AltName: Full=Beta-1,3-endoglucanase {ECO:0000256|ARBA:ARBA00033417};	--	GO:0042973,glucan endo-1,3-beta-D-glucosidase activity; GO:0005975,carbohydrate metabolic process; GO:0006952,defense response; GO:0009607,response to biotic stimulus; GO:0003674,molecular_function; GO:0003824,catalytic activity; GO:0004553,hydrolase activity, hydrolyzing O-glycosyl compounds; GO:0008422,beta-glucosidase activity; GO:0015926,glucosidase activity; GO:0016787,hydrolase activity; GO…	PF00332.21:Glycosyl hydrolases family 17	--	--	--
CsaV3_1G038190	green	396.343	161.928	234.415	-72.4875	0	0	0	0.2908	0	0	0.1412	0	0	chr1	23985385	23985759	-	CsaV3_1G038190	--	--	--	hypothetical protein Csa_006997 [Cucumis sativus]	--	A0A0A0LW98_CUCSA SubName: Full=Uncharacterized protein {ECO:0000313|EMBL:KGN66003.1};	--	--	--	--	--	--
CsaV3_1G038230	green	232.007	21.6691	210.338	-188.669	30.6896	28.3881	31.4036	32.4683	31.7855	29.0394	29.7962	31.9362	29.8389	chr1	24016725	24023848	-	CsaV3_1G038230	--	K01885 glutamyl-tRNA synthetase [EC:6.1.1.17] | (RefSeq) glutamate--tRNA ligase, cytoplasmic (A)	ko00860: Porphyrin metabolism; ko00970: Aminoacyl-tRNA biosynthesis; ko01100: Metabolic pathways; ko01110: Biosynthesis of secondary metabolites; ko01240: Biosynthesis of cofactors	glutamate--tRNA ligase, cytoplasmic [Cucumis sativus]	SYEC_ARATH RecName: Full=Glutamate--tRNA ligase, cytoplasmic {ECO:0000305}; EC=6.1.1.17 {ECO:0000305}; AltName: Full=GluRSAt {ECO:0000303|PubMed:9765600}; AltName: Full=Glutamyl-tRNA synthetase {ECO:0000305}; Short=GluRS {ECO:0000305};	A0A0A0LYW4_CUCSA RecName: Full=Glutamate--tRNA ligase {ECO:0000256|ARBA:ARBA00012835}; EC=6.1.1.17 {ECO:0000256|ARBA:ARBA00012835};	Glutamyl-tRNA synthetase	GO:0005829,cytosol; GO:0017102,methionyl glutamyl tRNA synthetase complex; GO:0009536,plastid; GO:0005524,ATP binding; GO:0004818,glutamate-tRNA ligase activity; GO:0006424,glutamyl-tRNA aminoacylation; GO:0009791,post-embryonic development; GO:0048608,reproductive structure development; GO:0000166,nucleotide binding; GO:0003674,molecular_function; GO:0005488,binding; GO:0017076,purine nucleotide…	PF00749.24:tRNA synthetases class I (E and Q), catalytic domain	--	--	--
CsaV3_1G038900	green	404.781	120.602	284.178	-163.576	0.6913	0.7555	0.7982	1.1729	0.7671	0.9144	0.7418	0.5511	0.6209	chr1	24503375	24505373	-	CsaV3_1G038900	--	K05849 solute carrier family 8 (sodium/calcium exchanger) | (RefSeq) uncharacterized LOC18613571 (A)	--	hypothetical protein Csa_007505 [Cucumis sativus]	PP449_ARATH RecName: Full=Pentatricopeptide repeat-containing protein At5g66520;	A0A5D3CGC5_CUCME SubName: Full=Pentatricopeptide repeat-containing protein {ECO:0000313|EMBL:TYK10244.1};	FOG: PPR repeat	GO:0009507,chloroplast; GO:0003729,mRNA binding; GO:0008270,zinc ion binding; GO:1900865,chloroplast RNA modification; GO:0016554,cytidine to uridine editing; GO:0003674,molecular_function; GO:0003676,nucleic acid binding; GO:0003723,RNA binding; GO:0005488,binding; GO:0097159,organic cyclic compound binding; GO:1901363,heterocyclic compound binding; GO:0043167,ion binding; GO:0043169,cation bind…	PF01535.23:PPR repeat	--	--	--
CsaV3_1G039150	green	282.876	61.3431	221.533	-160.19	1.7128	2.4785	1.5208	2.5533	1.6773	1.6783	1.6267	1.8028	1.8489	chr1	24642337	24645926	+	CsaV3_1G039150	--	K13430 serine/threonine-protein kinase PBS1 [EC:2.7.11.1] | (RefSeq) probable serine/threonine-protein kinase PBL7 (A)	ko04626: Plant-pathogen interaction	probable serine/threonine-protein kinase PBL7 [Cucumis sativus]	PBL7_ARATH RecName: Full=Probable serine/threonine-protein kinase PBL7 {ECO:0000305}; EC=2.7.11.1 {ECO:0000269|PubMed:21855796}; AltName: Full=CDG1-like protein 1 {ECO:0000303|PubMed:21855796}; AltName: Full=PBS1-like protein 7 {ECO:0000303|PubMed:20413097};	A0A0A0LYI7_CUCSA RecName: Full=Protein kinase domain-containing protein {ECO:0000259|PROSITE:PS50011};	Serine/threonine protein kinase	GO:0005886,plasma membrane; GO:0005524,ATP binding; GO:0106310,protein serine kinase activity; GO:0004674,protein serine/threonine kinase activity; GO:0009742,brassinosteroid mediated signaling pathway; GO:1900459,positive regulation of brassinosteroid mediated signaling pathway; GO:0006468,protein phosphorylation; GO:0000166,nucleotide binding; GO:0003674,molecular_function; GO:0005488,binding; …	PF07714.20:Protein tyrosine and serine/threonine kinase	--	--	--
CsaV3_1G039160	green	567.748	254.04	313.707	-59.6669	3.9426	2.6451	1.8494	9.2013	2.7455	2.1434	0.7121	0.4597	0.4795	chr1	24662874	24666933	+	CsaV3_1G039160	--	K20558 transcription factor SPEECHLESS | (RefSeq) transcription factor SPEECHLESS (A)	ko04016: MAPK signaling pathway - plant	transcription factor bHLH96 [Cucumis sativus]	BH096_ARATH RecName: Full=Transcription factor bHLH96; AltName: Full=Basic helix-loop-helix protein 96; Short=AtbHLH96; Short=bHLH 96; AltName: Full=Transcription factor EN 15; AltName: Full=bHLH transcription factor bHLH096;	A0A0A0LW29_CUCSA RecName: Full=BHLH domain-containing protein {ECO:0000259|PROSITE:PS50888};	--	GO:0005634,nucleus; GO:0003700,DNA-binding transcription factor activity; GO:0000981,DNA-binding transcription factor activity, RNA polymerase II-specific; GO:0046983,protein dimerization activity; GO:0000978,RNA polymerase II cis-regulatory region sequence-specific DNA binding; GO:0006357,regulation of transcription by RNA polymerase II; GO:0003674,molecular_function; GO:0140110,transcription re…	PF00010.29:Helix-loop-helix DNA-binding domain	bHLH	TF	bHLH
CsaV3_1G039350	green	317.055	60.5416	256.514	-195.972	7.4852	4.6987	5.7023	8.8406	8.7691	5.5287	5.2177	5.1884	7.1235	chr1	24793329	24806131	-	CsaV3_1G039350	--	K01240 uridine nucleosidase [EC:3.2.2.3] | (RefSeq) probable uridine nucleosidase 2 (A)	ko00240: Pyrimidine metabolism; ko00760: Nicotinate and nicotinamide metabolism; ko01100: Metabolic pathways; ko01232: Nucleotide metabolism	uncharacterized protein LOC101212769 isoform X1 [Cucumis sativus]	NSH3_ARATH RecName: Full=Nucleoside hydrolase 3 {ECO:0000303|PubMed:21235647}; AltName: Full=Adenosine nucleosidase {ECO:0000303|PubMed:21235647}; EC=3.2.2.7 {ECO:0000269|PubMed:21235647}; AltName: Full=Inosine nucleosidase {ECO:0000303|PubMed:21235647}; EC=3.2.2.2 {ECO:0000269|PubMed:21235647}; AltName: Full=Purine nucleosidase {ECO:0000303|PubMed:21235647}; EC=3.2.2.1 {ECO:0000269|PubMed:212356…	A0A0A0LWJ1_CUCSA SubName: Full=Uncharacterized protein {ECO:0000313|EMBL:KGN66123.1};	Predicted inosine-uridine preferring nucleoside hydrolase	GO:0048046,apoplast; GO:0047622,adenosine nucleosidase activity; GO:0047724,inosine nucleosidase activity; GO:0006154,adenosine catabolic process; GO:0006148,inosine catabolic process; GO:0009753,response to jasmonic acid; GO:0009611,response to wounding; GO:0003674,molecular_function; GO:0003824,catalytic activity; GO:0008477,purine nucleosidase activity; GO:0016787,hydrolase activity; GO:001679…	PF01156.22:Inosine-uridine preferring nucleoside hydrolase	--	--	--
CsaV3_1G039360	green	307.707	65.8232	241.884	-176.06	32.472	33.2632	33.1936	38.6088	35.3861	33.524	36.4488	34.9955	31.549	chr1	24812371	24815139	-	CsaV3_1G039360	--	K14493 gibberellin receptor GID1 [EC:3.-.-.-] | (RefSeq) gibberellin receptor GID1C (A)	ko04075: Plant hormone signal transduction	gibberellin receptor GID1C-like isoform X1 [Cucumis sativus]	GID1C_ARATH RecName: Full=Gibberellin receptor GID1C; EC=3.-.-.-; AltName: Full=AtCXE19; AltName: Full=Carboxylesterase 19; AltName: Full=GID1-like protein 3; AltName: Full=Protein GA INSENSITIVE DWARF 1C; Short=AtGID1C;	A0A0A0LYK8_CUCSA RecName: Full=Abhydrolase_3 domain-containing protein {ECO:0000259|Pfam:PF07859};	Arylacetamide deacetylase	GO:0005737,cytoplasm; GO:0005634,nucleus; GO:0010331,gibberellin binding; GO:0016787,hydrolase activity; GO:0048444,floral organ morphogenesis; GO:0048530,fruit morphogenesis; GO:0010476,gibberellin mediated signaling pathway; GO:0010629,negative regulation of gene expression; GO:0009939,positive regulation of gibberellic acid mediated signaling pathway; GO:0010325,raffinose family oligosaccharid…	PF07859.16:alpha/beta hydrolase fold	--	--	--
CsaV3_1G039380	green	306.593	108.778	197.815	-89.0371	5.8102	5.1787	5.0536	6.9335	5.0723	4.4375	5.8781	4.2087	5.1919	chr1	24824499	24826291	+	CsaV3_1G039380	--	--	--	putative F-box protein At1g46984 [Cucumis sativus]	FB33_ARATH RecName: Full=Putative F-box protein At1g33020;	A0A0A0M1M5_CUCSA RecName: Full=F-box domain-containing protein {ECO:0000259|PROSITE:PS50181};	--	--	PF00646.36:F-box domain	--	--	--
CsaV3_1G039490	green	368.647	49.0671	319.58	-270.513	17.391	20.6661	19.1514	26.0547	23.2482	20.6684	23.6831	20.6886	20.7996	chr1	24879206	24883962	-	CsaV3_1G039490	--	--	--	protein CANDIDATE G-PROTEIN COUPLED RECEPTOR 2 [Cucumis sativus]	CAND2_ARATH RecName: Full=Protein CANDIDATE G-PROTEIN COUPLED RECEPTOR 2 {ECO:0000303|PubMed:18671868}; Short=AtCand2 {ECO:0000303|PubMed:18671868}; AltName: Full=Protein PHYTOMELATONIN RECEPTOR 1 {ECO:0000303|PubMed:29702752};	A0A0A0LYM1_CUCSA SubName: Full=Uncharacterized protein {ECO:0000313|EMBL:KGN66139.1};	Predicted membrane protein	GO:0016021,integral component of membrane; GO:0005886,plasma membrane; GO:0004930,G protein-coupled receptor activity; GO:1904408,melatonin binding; GO:0008502,melatonin receptor activity; GO:0007186,G protein-coupled receptor signaling pathway; GO:0090333,regulation of stomatal closure; GO:0002237,response to molecule of bacterial origin; GO:0019236,response to pheromone; GO:0010015,root morphog…	PF10160.12:Predicted membrane protein	--	--	--
CsaV3_1G039700	green	353.546	62.2975	291.249	-228.951	3.7114	4.1099	3.7121	4.8019	3.6096	3.95	2.8151	3.0426	4.1772	chr1	25071546	25076475	+	CsaV3_1G039700	--	K01738 cysteine synthase [EC:2.5.1.47] | (RefSeq) cysteine synthase (A)	ko00270: Cysteine and methionine metabolism; ko00920: Sulfur metabolism; ko01100: Metabolic pathways; ko01110: Biosynthesis of secondary metabolites; ko01200: Carbon metabolism; ko01230: Biosynthesis of amino acids	cysteine synthase [Cucumis sativus]	CYSK_CITLA RecName: Full=Cysteine synthase {ECO:0000303|PubMed:8280125}; Short=CSase; EC=2.5.1.47 {ECO:0000269|PubMed:8280125, ECO:0000269|PubMed:9013806}; AltName: Full=Beta-PA/CSase; EC=2.5.1.51 {ECO:0000269|PubMed:8280125, ECO:0000269|PubMed:9013806}; AltName: Full=Beta-pyrazolylalanine synthase {ECO:0000303|PubMed:8280125}; EC=4.2.1.50 {ECO:0000269|PubMed:8280125, ECO:0000269|PubMed:9013806};…	A0A0A0LWM5_CUCSA RecName: Full=Cysteine synthase {ECO:0000256|RuleBase:RU003985}; EC=2.5.1.47 {ECO:0000256|RuleBase:RU003985};	Cystathionine beta-synthase and related enzymes	GO:0005737,cytoplasm; GO:0047458,beta-pyrazolylalanine synthase activity; GO:0004124,cysteine synthase activity; GO:0050461,L-mimosine synthase activity; GO:0050234,pyrazolylalanine synthase activity; GO:0006535,cysteine biosynthetic process from serine; GO:0003674,molecular_function; GO:0003824,catalytic activity; GO:0016740,transferase activity; GO:0016765,transferase activity, transferring alk…	PF00291.28:Pyridoxal-phosphate dependent enzyme	--	--	--
CsaV3_1G039740	green	400.07	73.1929	326.877	-253.685	307.438	306.702	334.648	362.967	317.028	289.022	311.923	331.033	317.946	chr1	25140474	25145640	+	CsaV3_1G039740	--	K00029 malate dehydrogenase (oxaloacetate-decarboxylating)(NADP+) [EC:1.1.1.40] | (RefSeq) NADP-dependent malic enzyme (A)	ko00620: Pyruvate metabolism; ko00710: Carbon fixation in photosynthetic organisms; ko01100: Metabolic pathways; ko01200: Carbon metabolism	NADP-dependent malic enzyme [Cucumis sativus]	MAOX_VITVI RecName: Full=NADP-dependent malic enzyme; Short=NADP-ME; EC=1.1.1.40;	A0A0A0LW91_CUCSA RecName: Full=Malic enzyme {ECO:0000256|RuleBase:RU003426};	NADP+-dependent malic enzyme	GO:0005737,cytoplasm; GO:0004471,malate dehydrogenase (decarboxylating) (NAD+) activity; GO:0004473,malate dehydrogenase (decarboxylating) (NADP+) activity; GO:0046872,metal ion binding; GO:0051287,NAD binding; GO:0008948,oxaloacetate decarboxylase activity; GO:0006108,malate metabolic process; GO:0003674,molecular_function; GO:0003824,catalytic activity; GO:0004470,malic enzyme activity; GO:0016…	PF03949.18:Malic enzyme, NAD binding domain	--	--	--
CsaV3_1G039810	green	282.956	82.4349	200.521	-118.086	33.3269	35.0728	27.8664	39.9533	28.6509	32.919	32.4305	34.0521	31.5922	chr1	25189828	25190508	+	CsaV3_1G039810	--	K17795 mitochondrial import inner membrane translocase subunit TIM17 | (RefSeq) mitochondrial import inner membrane translocase subunit TIM17-2 (A)	--	mitochondrial import inner membrane translocase subunit TIM17-2 [Cucumis sativus]	TI172_ARATH RecName: Full=Mitochondrial import inner membrane translocase subunit TIM17-2;	A0A0A0LWN7_CUCSA SubName: Full=Uncharacterized protein {ECO:0000313|EMBL:KGN66178.1};	Mitochondrial import inner membrane translocase, subunit TIM17	GO:0005783,endoplasmic reticulum; GO:0031305,integral component of mitochondrial inner membrane; GO:0005743,mitochondrial inner membrane; GO:0005741,mitochondrial outer membrane; GO:0005739,mitochondrion; GO:0005744,TIM23 mitochondrial import inner membrane translocase complex; GO:0030150,protein import into mitochondrial matrix; GO:0045039,protein insertion into mitochondrial inner membrane; GO:…	PF02466.22:Tim17/Tim22/Tim23/Pmp24 family	--	--	--
CsaV3_1G039950	green	689.713	80.7546	608.958	-528.203	3.6743	2.3668	1.6641	3.3794	1.6701	1.9223	0.6313	0.2626	0.4623	chr1	25289766	25291443	-	CsaV3_1G039950	--	K05759 profilin | (RefSeq) uncharacterized protein LOC103842625 isoform X1 (A)	--	leucine-rich repeat extensin-like protein 4 [Cucumis sativus]	LRX2_ARATH RecName: Full=Leucine-rich repeat extensin-like protein 2; Short=AtLRX2; Short=LRR/EXTENSIN2; AltName: Full=Cell wall hydroxyproline-rich glycoprotein; Flags: Precursor;	A0A0A0LWP9_CUCSA RecName: Full=LRRNT_2 domain-containing protein {ECO:0000259|Pfam:PF08263};	--	GO:0005576,extracellular region; GO:0071555,cell wall organization; GO:0008150,biological_process; GO:0009987,cellular process; GO:0016043,cellular component organization; GO:0045229,external encapsulating structure organization; GO:0071554,cell wall organization or biogenesis; GO:0071840,cellular component organization or biogenesis; GO:0005575,cellular_component; GO:0110165,cellular anatomical …	PF13855.9:Leucine rich repeat	--	--	--
CsaV3_1G040290	green	367.784	116.102	251.682	-135.58	16.0496	19.5227	16.7612	23.9484	15.3444	16.0225	15.7848	12.7444	18.4559	chr1	25555771	25556300	-	CsaV3_1G040290	--	--	--	hypothetical protein Csa_007611 [Cucumis sativus]	--	A0A0A0LWF2_CUCSA SubName: Full=Uncharacterized protein {ECO:0000313|EMBL:KGN66225.1};	--	--	--	--	--	--
CsaV3_1G040650	green	434.221	43.5087	390.712	-347.204	14.5287	10.7736	10.5882	12.2523	10.853	8.0012	10.1494	8.4123	9.2064	chr1	25868017	25873475	-	CsaV3_1G040650	--	K08234 glyoxylase I family protein | (RefSeq) uncharacterized protein LOC101203815 isoform X1 (A)	--	uncharacterized protein LOC101203815 isoform X1 [Cucumis sativus]	GLYI4_ARATH RecName: Full=Glyoxylase I 4 {ECO:0000303|PubMed:30483284, ECO:0000303|PubMed:31652571}; Short=AtGLXI-like;4 {ECO:0000303|PubMed:30483284}; Short=AtGLYI4 {ECO:0000303|PubMed:21213008};	A0A1S3BRA5_CUCME SubName: Full=uncharacterized protein LOC103492342 {ECO:0000313|RefSeq:XP_008450881.1};	--	GO:0005737,cytoplasm; GO:0005886,plasma membrane; GO:0016829,lyase activity; GO:0140041,cellular detoxification of methylglyoxal; GO:0006952,defense response; GO:0009787,regulation of abscisic acid-activated signaling pathway; GO:2000022,regulation of jasmonic acid mediated signaling pathway; GO:2000031,regulation of salicylic acid mediated signaling pathway; GO:0009409,response to cold; GO:00094…	PF00903.28:Glyoxalase/Bleomycin resistance protein/Dioxygenase superfamily	--	--	--
CsaV3_1G040840	green	336.67	120.786	215.885	-95.0988	2.0093	2.1145	1.9187	3.0918	1.3118	2.064	2.2211	1.7569	1.955	chr1	26023318	26027465	-	CsaV3_1G040840	--	K03026 DNA-directed RNA polymerase III subunit RPC4 | (RefSeq) DNA-directed RNA polymerase III subunit RPC4 (A)	ko03020: RNA polymerase	DNA-directed RNA polymerase III subunit RPC4 [Cucumis sativus]	--	A0A0A0LWX7_CUCSA SubName: Full=Uncharacterized protein {ECO:0000313|EMBL:KGN66283.1};	DNA-directed RNA polymerase III subunit	GO:0005666,RNA polymerase III complex; GO:0003677,DNA binding; GO:0006383,transcription by RNA polymerase III; GO:0003674,molecular_function; GO:0003676,nucleic acid binding; GO:0005488,binding; GO:0097159,organic cyclic compound binding; GO:1901363,heterocyclic compound binding; GO:0006139,nucleobase-containing compound metabolic process; GO:0006351,DNA-templated transcription; GO:0006725,cellul…	PF05132.17:RNA polymerase III RPC4	--	--	--
CsaV3_1G041280	green	356.081	89.4809	266.6	-177.119	0.1192	0	0	0.1834	0.1186	0	0	0	0.116	chr1	26257593	26258567	-	CsaV3_1G041280	--	--	--	olee1-like protein [Cucumis sativus]	OLEE1_BETPN RecName: Full=Olee1-like protein; Flags: Precursor;	A0A0A0LX09_CUCSA SubName: Full=Uncharacterized protein {ECO:0000313|EMBL:KGN66323.1};	--	GO:0005615,extracellular space; GO:0005575,cellular_component; GO:0005576,extracellular region; GO:0110165,cellular anatomical entity	PF01190.20:Pollen protein Ole e 1 like	--	--	--
CsaV3_1G041360	green	395.706	154.568	241.138	-86.5703	1.7441	0.826	1.5895	3.4442	2.1255	1.5436	2.042	1.1297	1.4001	chr1	26333635	26334853	-	CsaV3_1G041360	--	K01051 pectinesterase [EC:3.1.1.11] | (RefSeq) pectinesterase-like (A)	ko00040: Pentose and glucuronate interconversions; ko01100: Metabolic pathways	pectinesterase inhibitor 3 [Cucumis sativus]	PMEI3_ARATH RecName: Full=Pectinesterase inhibitor 3 {ECO:0000305}; AltName: Full=Pectin methylesterase inhibitor 3 {ECO:0000303|PubMed:19097903}; Short=AtPMEI3 {ECO:0000303|PubMed:28082716}; Flags: Precursor;	A0A0A0LWR8_CUCSA RecName: Full=PMEI domain-containing protein {ECO:0000259|SMART:SM00856};	--	GO:0048046,apoplast; GO:0004857,enzyme inhibitor activity; GO:0043086,negative regulation of catalytic activity; GO:1902183,regulation of shoot apical meristem development; GO:0003674,molecular_function; GO:0030234,enzyme regulator activity; GO:0098772,molecular function regulator activity; GO:0008150,biological_process; GO:0044092,negative regulation of molecular function; GO:0050790,regulation …	PF04043.18:Plant invertase/pectin methylesterase inhibitor	--	--	--
CsaV3_1G042050	green	329.082	101.504	227.578	-126.073	6.5174	5.3869	3.9247	6.747	3.8784	4.2442	4.4185	3.9168	4.8068	chr1	26861810	26872890	-	CsaV3_1G042050	--	K00003 homoserine dehydrogenase [EC:1.1.1.3] | (RefSeq) uncharacterized protein LOC104736183 (A)	ko00260: Glycine, serine and threonine metabolism; ko00270: Cysteine and methionine metabolism; ko00300: Lysine biosynthesis; ko01100: Metabolic pathways; ko01110: Biosynthesis of secondary metabolites; ko01230: Biosynthesis of amino acids	uncharacterized protein LOC101221069 [Cucumis sativus]	AKH1_MAIZE RecName: Full=Bifunctional aspartokinase/homoserine dehydrogenase 1, chloroplastic; Short=AK-HD 1; Short=AK-HSDH 1; Includes: RecName: Full=Aspartokinase; EC=2.7.2.4; Includes: RecName: Full=Homoserine dehydrogenase; EC=1.1.1.3; Flags: Precursor;	A0A0A0LXA2_CUCSA RecName: Full=Homoserine dehydrogenase {ECO:0000256|ARBA:ARBA00013213, ECO:0000256|PIRNR:PIRNR036497}; Short=HDH {ECO:0000256|PIRNR:PIRNR036497}; EC=1.1.1.3 {ECO:0000256|ARBA:ARBA00013213, ECO:0000256|PIRNR:PIRNR036497};	Homoserine dehydrogenase	GO:0009507,chloroplast; GO:0004072,aspartate kinase activity; GO:0005524,ATP binding; GO:0004412,homoserine dehydrogenase activity; GO:0050661,NADP binding; GO:0009067,aspartate family amino acid biosynthetic process; GO:0009090,homoserine biosynthetic process; GO:0009089,lysine biosynthetic process via diaminopimelate; GO:0009086,methionine biosynthetic process; GO:0016310,phosphorylation; GO:00…	PF00742.22:Homoserine dehydrogenase	--	--	--
CsaV3_1G042130	green	523.701	214.063	309.638	-95.5758	6.0313	5.4107	4.3918	8.5056	6.1265	5.6431	4.3912	4.9768	4.9339	chr1	26915091	26919857	-	CsaV3_1G042130	--	K20359 PRA1 family protein 1 | (RefSeq) hypothetical protein (A)	--	probable inactive receptor kinase At5g10020 isoform X1 [Cucumis sativus]	Y5020_ARATH RecName: Full=Probable inactive receptor kinase At5g10020; Flags: Precursor;	A0A0A0M2J0_CUCSA RecName: Full=Protein kinase domain-containing protein {ECO:0000259|PROSITE:PS50011};	--	GO:0016021,integral component of membrane; GO:0005886,plasma membrane; GO:0005524,ATP binding; GO:0004672,protein kinase activity; GO:0006468,protein phosphorylation; GO:0000166,nucleotide binding; GO:0003674,molecular_function; GO:0005488,binding; GO:0017076,purine nucleotide binding; GO:0030554,adenyl nucleotide binding; GO:0032553,ribonucleotide binding; GO:0032555,purine ribonucleotide bindin…	PF07714.20:Protein tyrosine and serine/threonine kinase	--	--	--
CsaV3_1G042210	green	501.273	179.922	321.351	-141.429	226.663	195.593	219.811	317.761	243.511	206.438	202.769	244.631	223.291	chr1	27047051	27054317	-	CsaV3_1G042210	--	K00423 L-ascorbate oxidase [EC:1.10.3.3] | (RefSeq) L-ascorbate oxidase (A)	ko00053: Ascorbate and aldarate metabolism; ko01100: Metabolic pathways	L-ascorbate oxidase precursor [Cucumis sativus]	ASO_CUCSA RecName: Full=L-ascorbate oxidase; Short=ASO; Short=Ascorbase; EC=1.10.3.3; Flags: Precursor;	A0A0A0LXB9_CUCSA RecName: Full=L-ascorbate oxidase {ECO:0000256|ARBA:ARBA00022095}; EC=1.10.3.3 {ECO:0000256|ARBA:ARBA00012301};	Multicopper oxidases	GO:0005576,extracellular region; GO:0005507,copper ion binding; GO:0008447,L-ascorbate oxidase activity; GO:0003674,molecular_function; GO:0005488,binding; GO:0043167,ion binding; GO:0043169,cation binding; GO:0046872,metal ion binding; GO:0046914,transition metal ion binding; GO:0003824,catalytic activity; GO:0016491,oxidoreductase activity; GO:0016679,oxidoreductase activity, acting on diphenol…	PF00394.25:Multicopper oxidase	--	--	--
CsaV3_1G042820	green	215.768	30.2299	185.538	-155.308	20.0154	18.4926	16.5437	19.5371	16.915	17.9425	18.6768	17.4472	18.824	chr1	27715521	27720033	+	CsaV3_1G042820	--	--	--	chaperonin-like RbcX protein 2, chloroplastic [Cucumis sativus]	RBCX2_ARATH RecName: Full=Chaperonin-like RbcX protein 2, chloroplastic {ECO:0000303|PubMed:21922322}; Short=AtRBCX2 {ECO:0000303|PubMed:21922322}; Flags: Precursor;	A0A0A0LXJ9_CUCSA SubName: Full=Uncharacterized protein {ECO:0000313|EMBL:KGN66488.1};	--	GO:0009570,chloroplast stroma; GO:0044183,protein folding chaperone; GO:0015977,carbon fixation; GO:0061077,chaperone-mediated protein folding; GO:0015979,photosynthesis; GO:0110102,ribulose bisphosphate carboxylase complex assembly; GO:0003674,molecular_function; GO:0008150,biological_process; GO:0008152,metabolic process; GO:0071704,organic substance metabolic process; GO:0006457,protein foldin…	PF02341.18:RbcX protein	--	--	--
CsaV3_1G043200	green	362.919	83.4699	279.449	-195.979	0.3318	0	0.0647	0.2166	0	0.061	0	0	0	chr1	28120927	28123323	-	CsaV3_1G043200	--	K12153 phenylalanine N-monooxygenase [EC:1.14.14.40] | (RefSeq) tryptophan N-monooxygenase CYP79A68-like (A)	ko00460: Cyanoamino acid metabolism; ko00966: Glucosinolate biosynthesis; ko01100: Metabolic pathways; ko01110: Biosynthesis of secondary metabolites; ko01210: 2-Oxocarboxylic acid metabolism	hypothetical protein Csa_007533 [Cucumis sativus]	C7968_PRUMU RecName: Full=Tryptophan N-monooxygenase CYP79A68 {ECO:0000303|PubMed:25015725}; EC=1.14.14.156 {ECO:0000269|PubMed:25015725}; AltName: Full=Cytochrome P450 79A68 {ECO:0000303|PubMed:25015725};	A0A5D3DVF9_CUCME SubName: Full=Isoleucine N-monooxygenase 1-like {ECO:0000313|EMBL:TYK27726.1};	Cytochrome P450 CYP2 subfamily	GO:0016021,integral component of membrane; GO:0020037,heme binding; GO:0005506,iron ion binding; GO:0004497,monooxygenase activity; GO:0016705,oxidoreductase activity, acting on paired donors, with incorporation or reduction of molecular oxygen; GO:0003674,molecular_function; GO:0005488,binding; GO:0046906,tetrapyrrole binding; GO:0097159,organic cyclic compound binding; GO:1901363,heterocyclic c…	PF00067.25:Cytochrome P450	--	--	--
CsaV3_1G043300	green	559.64	297.957	261.684	36.2732	0.8421	0.4608	0.3973	5.3558	0.3016	0.4429	0.3692	0.6283	0.5244	chr1	28251014	28253222	+	CsaV3_1G043300	--	K01184 polygalacturonase [EC:3.2.1.15] | (RefSeq) polygalacturonase (A)	ko00040: Pentose and glucuronate interconversions; ko01100: Metabolic pathways	polygalacturonase [Cucumis sativus]	PGLR_PRUPE RecName: Full=Polygalacturonase; Short=PG; EC=3.2.1.15; AltName: Full=Pectinase; Flags: Precursor;	A0A0A0M095_CUCSA SubName: Full=Uncharacterized protein {ECO:0000313|EMBL:KGN66537.1};	--	GO:0005576,extracellular region; GO:0004650,polygalacturonase activity; GO:0005975,carbohydrate metabolic process; GO:0071555,cell wall organization; GO:0009835,fruit ripening; GO:0003674,molecular_function; GO:0003824,catalytic activity; GO:0004553,hydrolase activity, hydrolyzing O-glycosyl compounds; GO:0016787,hydrolase activity; GO:0016798,hydrolase activity, acting on glycosyl bonds; GO:0008…	PF00295.20:Glycosyl hydrolases family 28	--	--	--
CsaV3_1G043330	green	552.215	292.379	259.836	32.5431	0	0	0	0.1637	0	0	0	0	0	chr1	28283218	28284189	-	CsaV3_1G043330	--	--	--	hypothetical protein Csa_007231 [Cucumis sativus]	--	A0A0A0LXH8_CUCSA SubName: Full=Uncharacterized protein {ECO:0000313|EMBL:KGN66540.1};	--	--	--	--	--	--
CsaV3_1G043360	green	425.095	151.958	273.137	-121.18	0.2594	0.3754	0.1043	1.6966	0.6452	0.3608	0.9048	0.4705	0.3471	chr1	28325257	28328137	+	CsaV3_1G043360	--	--	--	protein LATERAL ROOT PRIMORDIUM 1 [Cucumis melo var. makuwa]	LRP1_ARATH RecName: Full=Protein LATERAL ROOT PRIMORDIUM 1;	A0A5A7UJ85_CUCME SubName: Full=Protein LATERAL ROOT PRIMORDIUM 1 {ECO:0000313|EMBL:KAA0056003.1};	--	GO:0005634,nucleus; GO:0003677,DNA binding; GO:0003700,DNA-binding transcription factor activity; GO:0046872,metal ion binding; GO:0042803,protein homodimerization activity; GO:0048653,anther development; GO:0009851,auxin biosynthetic process; GO:0009734,auxin-activated signaling pathway; GO:0009555,pollen development; GO:0045893,positive regulation of DNA-templated transcription; GO:0009733,resp…	PF05142.15:Domain of unknown function (DUF702)	SRS	TF	SRS
CsaV3_1G043420	green	382.709	171.116	211.593	-40.4772	3.5025	3.8153	2.5694	5.9883	1.9561	2.9832	2.8165	3.3113	2.6905	chr1	28396851	28397715	-	CsaV3_1G043420	--	--	--	hypothetical protein Csa_007065 [Cucumis sativus]	--	A0A0A0M0A1_CUCSA SubName: Full=Uncharacterized protein {ECO:0000313|EMBL:KGN66547.1};	--	--	--	--	--	--
CsaV3_1G043610	green	408.45	120.234	288.216	-167.982	61.7057	61.2653	48.5254	73.6912	61.772	61.0047	58.6902	56.8076	59.2859	chr1	28593463	28598276	+	CsaV3_1G043610	--	--	--	fasciclin-like arabinogalactan protein 17 [Cucumis sativus]	FLA17_ARATH RecName: Full=Fasciclin-like arabinogalactan protein 17; Flags: Precursor;	A0A0A0LXU1_CUCSA SubName: Full=Uncharacterized protein {ECO:0000313|EMBL:KGN66568.1};	Fasciclin and related adhesion glycoproteins	GO:0031225,anchored component of membrane; GO:0005576,extracellular region; GO:0000325,plant-type vacuole; GO:0005575,cellular_component; GO:0016020,membrane; GO:0031224,intrinsic component of membrane; GO:0110165,cellular anatomical entity; GO:0005622,intracellular anatomical structure; GO:0005737,cytoplasm; GO:0005773,vacuole; GO:0043226,organelle; GO:0043227,membrane-bounded organelle; GO:0043…	PF02469.25:Fasciclin domain	--	--	--
CsaV3_1G044060	green	552.215	292.379	259.836	32.5431	0	0	0	0.0975	0	0	0	0	0	chr1	29234671	29238789	+	CsaV3_1G044060	--	K20667 beta-amyrin 28-monooxygenase [EC:1.14.14.126] | (RefSeq) beta-amyrin 28-monooxygenase (A)	--	beta-amyrin 28-monooxygenase [Cucumis sativus]	C7A15_VITVI RecName: Full=Beta-amyrin 28-monooxygenase {ECO:0000305}; EC=1.14.14.126 {ECO:0000269|PubMed:22039103}; AltName: Full=Beta-amyrin 28-oxidase {ECO:0000305}; AltName: Full=Cytochrome P450 716A15 {ECO:0000303|PubMed:22039103}; Short=VvCYP716A15 {ECO:0000303|PubMed:22039103};	A0A0A0LXN3_CUCSA SubName: Full=Uncharacterized protein {ECO:0000313|EMBL:KGN66615.1};	Cytochrome P450 CYP4/CYP19/CYP26 subfamilies	GO:0016021,integral component of membrane; GO:0020037,heme binding; GO:0005506,iron ion binding; GO:0004497,monooxygenase activity; GO:0016491,oxidoreductase activity; GO:0016709,oxidoreductase activity, acting on paired donors, with incorporation or reduction of molecular oxygen, NAD(P)H as one donor, and incorporation of one atom of oxygen; GO:0102374,ursolic aldehyde 28-monooxygenase activity;…	PF00067.25:Cytochrome P450	--	--	--
CsaV3_1G044210	green	480.491	204.123	276.368	-72.2449	17.3738	10.7442	10.0341	22.049	13.4974	9.6469	8.299	8.7704	11.9816	chr1	29448203	29453077	-	CsaV3_1G044210	--	K16223 protein FLOWERING LOCUS T | (RefSeq) protein HEADING DATE 3A (A)	ko04712: Circadian rhythm - plant	hypothetical protein Csa_007129 [Cucumis sativus]	HD3A_ORYSJ RecName: Full=Protein HEADING DATE 3A; AltName: Full=FT-like protein A;	A0A0A0M0H5_CUCSA SubName: Full=FT-like protein {ECO:0000313|EMBL:KGN66637.1};	Phosphatidylethanolamine binding protein	GO:0005737,cytoplasm; GO:0005634,nucleus; GO:0008429,phosphatidylethanolamine binding; GO:0030154,cell differentiation; GO:0009908,flower development; GO:0010229,inflorescence development; GO:0009909,regulation of flower development; GO:0048510,regulation of timing of transition from vegetative to reproductive phase; GO:0048572,short-day photoperiodism; GO:0048575,short-day photoperiodism, flower…	PF01161.23:Phosphatidylethanolamine-binding protein	--	--	--
CsaV3_1G044260	green	371.204	64.5737	306.63	-242.056	14.4916	16.8742	16.3145	17.8634	15.0443	14.8939	15.2784	15.2359	16.1474	chr1	29483820	29518563	-	CsaV3_1G044260	--	K01653 acetolactate synthase I/III small subunit [EC:2.2.1.6] | (RefSeq) acetolactate synthase small subunit 1, chloroplastic (A)	ko00290: Valine, leucine and isoleucine biosynthesis; ko00650: Butanoate metabolism; ko00660: C5-Branched dibasic acid metabolism; ko00770: Pantothenate and CoA biosynthesis; ko01100: Metabolic pathways; ko01110: Biosynthesis of secondary metabolites; ko01210: 2-Oxocarboxylic acid metabolism; ko01230: Biosynthesis of amino acids	acetolactate synthase small subunit 1, chloroplastic [Cucumis sativus]	ILVH2_ARATH RecName: Full=Acetolactate synthase small subunit 2, chloroplastic; AltName: Full=Acetohydroxy-acid synthase small subunit; Short=AHAS; Short=ALS; Flags: Precursor;	A0A1S3B8L7_CUCME RecName: Full=Acetohydroxy-acid synthase small subunit {ECO:0000256|ARBA:ARBA00031510};	Acetolactate synthase, small subunit	GO:0009507,chloroplast; GO:0005829,cytosol; GO:0005777,peroxisome; GO:0003984,acetolactate synthase activity; GO:1990610,acetolactate synthase regulator activity; GO:0043621,protein self-association; GO:0009097,isoleucine biosynthetic process; GO:0050790,regulation of catalytic activity; GO:0001666,response to hypoxia; GO:0009099,valine biosynthetic process; GO:0003674,molecular_function; GO:0003…	PF10369.12:Small subunit of acetolactate synthase	--	--	--
CsaV3_1G044710	green	299.475	52.2636	247.211	-194.947	46.6553	51.9673	50.2297	56.7561	50.4116	51.9224	53.5929	51.8015	49.628	chr1	30120302	30124353	+	CsaV3_1G044710	--	K01696 tryptophan synthase beta chain [EC:4.2.1.20] | (RefSeq) tryptophan synthase beta chain 1 (A)	ko00260: Glycine, serine and threonine metabolism; ko00400: Phenylalanine, tyrosine and tryptophan biosynthesis; ko01100: Metabolic pathways; ko01110: Biosynthesis of secondary metabolites; ko01230: Biosynthesis of amino acids	tryptophan synthase beta chain 1 [Cucumis sativus]	TRPB1_ARATH RecName: Full=Tryptophan synthase beta chain 1, chloroplastic; EC=4.2.1.20; Flags: Precursor;	A0A0A0M065_CUCSA RecName: Full=Tryptophan synthase {ECO:0000256|ARBA:ARBA00012043, ECO:0000256|RuleBase:RU003663}; EC=4.2.1.20 {ECO:0000256|ARBA:ARBA00012043, ECO:0000256|RuleBase:RU003663};	Tryptophan synthase beta chain	GO:0009507,chloroplast; GO:0009570,chloroplast stroma; GO:0005737,cytoplasm; GO:0005886,plasma membrane; GO:0019904,protein domain specific binding; GO:0004834,tryptophan synthase activity; GO:0009684,indoleacetic acid biosynthetic process; GO:0006979,response to oxidative stress; GO:0000162,tryptophan biosynthetic process; GO:0003674,molecular_function; GO:0005488,binding; GO:0005515,protein bin…	PF00291.28:Pyridoxal-phosphate dependent enzyme	--	--	--
CsaV3_1G044780	green	628.035	129.416	498.62	-369.204	6.8939	0.5374	0.5475	53.2594	3.8948	3.1421	1.5689	12.3482	32.9184	chr1	30185485	30188537	+	CsaV3_1G044780	--	K25108 licheninase [EC:3.2.1.73] | (RefSeq) glucan endo-1,3-beta-glucosidase (A)	--	glucan endo-1,3-beta-glucosidase, basic isoform [Cucumis sativus]	E13B_PRUPE RecName: Full=Glucan endo-1,3-beta-glucosidase, basic isoform; EC=3.2.1.39; AltName: Full=(1->3)-beta-glucan endohydrolase; Short=(1->3)-beta-glucanase; AltName: Full=Beta-1,3-endoglucanase; AltName: Full=PpGns1; Flags: Precursor;	A0A0A0LXW2_CUCSA RecName: Full=Glucan endo-1,3-beta-D-glucosidase {ECO:0000256|ARBA:ARBA00012780}; EC=3.2.1.39 {ECO:0000256|ARBA:ARBA00012780}; AltName: Full=(1->3)-beta-glucan endohydrolase {ECO:0000256|ARBA:ARBA00033335}; AltName: Full=Beta-1,3-endoglucanase {ECO:0000256|ARBA:ARBA00033417};	--	GO:0042973,glucan endo-1,3-beta-D-glucosidase activity; GO:0005975,carbohydrate metabolic process; GO:0006952,defense response; GO:0009607,response to biotic stimulus; GO:0003674,molecular_function; GO:0003824,catalytic activity; GO:0004553,hydrolase activity, hydrolyzing O-glycosyl compounds; GO:0008422,beta-glucosidase activity; GO:0015926,glucosidase activity; GO:0016787,hydrolase activity; GO…	PF00332.21:Glycosyl hydrolases family 17	--	--	--
CsaV3_1G045090	green	278.633	48.9605	229.673	-180.712	20.7154	30.1193	23.9642	32.4356	26.3025	26.7421	24.9872	24.01	21.7477	chr1	30683187	30683884	-	CsaV3_1G045090	--	--	--	hypothetical protein Csa_007518 [Cucumis sativus]	--	A0A0A0M0A7_CUCSA SubName: Full=Uncharacterized protein {ECO:0000313|EMBL:KGN66734.1};	--	--	--	--	--	--
CsaV3_1G045310	green	563.147	207.581	355.566	-147.985	0.0329	0.0346	0	4.7545	0.0981	0	0.1638	0.2384	1.823	chr1	31078695	31092666	-	CsaV3_1G045310	--	K01620 threonine aldolase [EC:4.1.2.48] | (RefSeq) probable low-specificity L-threonine aldolase 1 isoform X2 (A)	ko00260: Glycine, serine and threonine metabolism; ko01100: Metabolic pathways; ko01110: Biosynthesis of secondary metabolites; ko01230: Biosynthesis of amino acids	probable low-specificity L-threonine aldolase 1 isoform X2 [Cucumis sativus]	THA1_ARATH RecName: Full=Low-specificity L-threonine aldolase 1 {ECO:0000303|PubMed:15255874, ECO:0000303|PubMed:17172352}; EC=4.1.2.48 {ECO:0000269|PubMed:15255874}; AltName: Full=Threonine aldolase 1 {ECO:0000303|PubMed:15255874, ECO:0000303|PubMed:17172352};	A0A1S3BXZ8_CUCME SubName: Full=probable low-specificity L-threonine aldolase 1 isoform X1 {ECO:0000313|RefSeq:XP_008453666.1};	Threonine aldolase	GO:0005829,cytosol; GO:0008732,L-allo-threonine aldolase activity; GO:0004793,threonine aldolase activity; GO:0006545,glycine biosynthetic process; GO:0006567,threonine catabolic process; GO:0003674,molecular_function; GO:0003824,catalytic activity; GO:0016829,lyase activity; GO:0016830,carbon-carbon lyase activity; GO:0016832,aldehyde-lyase activity; GO:0006082,organic acid metabolic process; GO…	PF01212.24:Beta-eliminating lyase	--	--	--
CsaV3_1G045400	green	552.215	292.379	259.836	32.5431	0	0	0	0.0857	0	0	0	0	0	chr1	31188125	31189675	-	CsaV3_1G045400	--	K01184 polygalacturonase [EC:3.2.1.15] | (RefSeq) polygalacturonase-like (A)	ko00040: Pentose and glucuronate interconversions; ko01100: Metabolic pathways	hypothetical protein Csa_007133 [Cucumis sativus]	PGLR_PRUPE RecName: Full=Polygalacturonase; Short=PG; EC=3.2.1.15; AltName: Full=Pectinase; Flags: Precursor;	A0A0A0M0F3_CUCSA SubName: Full=Uncharacterized protein {ECO:0000313|EMBL:KGN66774.1};	--	GO:0005576,extracellular region; GO:0004650,polygalacturonase activity; GO:0005975,carbohydrate metabolic process; GO:0071555,cell wall organization; GO:0009835,fruit ripening; GO:0003674,molecular_function; GO:0003824,catalytic activity; GO:0004553,hydrolase activity, hydrolyzing O-glycosyl compounds; GO:0016787,hydrolase activity; GO:0016798,hydrolase activity, acting on glycosyl bonds; GO:0008…	PF00295.20:Glycosyl hydrolases family 28	--	--	--
CsaV3_1G045480	green	214.951	42.4838	172.467	-129.983	1.0689	1.3063	0.9427	1.4502	1.1148	1.0114	1.2369	1.197	0.822	chr1	31270985	31275536	+	CsaV3_1G045480	--	K17604 zinc finger SWIM domain-containing protein 3 | (RefSeq) uncharacterized protein LOC107411697 isoform X1 (A)	--	uncharacterized protein LOC101203810 [Cucumis sativus]	--	A0A0A0M0X8_CUCSA RecName: Full=SWIM-type domain-containing protein {ECO:0000259|PROSITE:PS50966};	--	GO:0008270,zinc ion binding; GO:0003674,molecular_function; GO:0005488,binding; GO:0043167,ion binding; GO:0043169,cation binding; GO:0046872,metal ion binding; GO:0046914,transition metal ion binding	PF03108.18:MuDR family transposase	--	--	--
CsaV3_1G045520	green	637.707	150.689	487.017	-336.328	19.393	12.361	11.5063	39.3554	20.8478	23.2048	20.166	21.411	22.5697	chr1	31330389	31333448	+	CsaV3_1G045520	--	K14484 auxin-responsive protein IAA | (RefSeq) auxin-responsive protein IAA16 (A)	ko04075: Plant hormone signal transduction	auxin-responsive protein IAA16 [Cucumis sativus]	IAA16_ARATH RecName: Full=Auxin-responsive protein IAA16; AltName: Full=Indoleacetic acid-induced protein 16;	A0A0A0M3H6_CUCSA RecName: Full=Auxin-responsive protein {ECO:0000256|RuleBase:RU004549};	--	GO:0005634,nucleus; GO:0003700,DNA-binding transcription factor activity; GO:0042802,identical protein binding; GO:0000976,transcription cis-regulatory region binding; GO:0009734,auxin-activated signaling pathway; GO:0009733,response to auxin; GO:0003674,molecular_function; GO:0140110,transcription regulator activity; GO:0005488,binding; GO:0005515,protein binding; GO:0001067,transcription regula…	PF02309.19:AUX/IAA family	AUX/IAA	TR	AUX/IAA
CsaV3_1G045900	green	385.111	102.264	282.847	-180.583	0.3055	0	0.3275	0.6267	0	0	0.3044	0	0	chr1	31738482	31738748	-	CsaV3_1G045900	--	--	--	hypothetical protein Csa_006838 [Cucumis sativus]	--	A0A0A0LYG4_CUCSA SubName: Full=Uncharacterized protein {ECO:0000313|EMBL:KGN66828.1};	--	GO:0016021,integral component of membrane; GO:0005575,cellular_component; GO:0016020,membrane; GO:0031224,intrinsic component of membrane; GO:0110165,cellular anatomical entity	--	--	--	--
CsaV3_1G046050	green	328.462	84.7473	243.714	-158.967	0.607	0.3993	0.8949	1.2065	0.7548	0.6907	0.6427	0.3538	0.7383	chr1	31844839	31846239	+	CsaV3_1G046050	--	K00895 diphosphate-dependent phosphofructokinase [EC:2.7.1.90] | (RefSeq) LOW QUALITY PROTEIN: uncharacterized protein LOC110656716 (A)	ko00010: Glycolysis / Gluconeogenesis; ko00030: Pentose phosphate pathway; ko00051: Fructose and mannose metabolism; ko01100: Metabolic pathways; ko01110: Biosynthesis of secondary metabolites	uncharacterized protein LOC101203890 [Cucumis sativus]	--	A0A6J1IIM4_CUCMA SubName: Full=uncharacterized protein LOC111474320 {ECO:0000313|RefSeq:XP_022975228.1};	FOG: Ankyrin repeat	GO:0016021,integral component of membrane; GO:0005575,cellular_component; GO:0016020,membrane; GO:0031224,intrinsic component of membrane; GO:0110165,cellular anatomical entity	PF13962.9:Domain of unknown function	--	--	--
CsaV3_1G046060	green	458.259	217.691	240.568	-22.8778	0	0	0	0.0722	0	0	0.0234	0	0	chr1	31848053	31856999	+	CsaV3_1G046060	--	K00895 diphosphate-dependent phosphofructokinase [EC:2.7.1.90] | (RefSeq) LOW QUALITY PROTEIN: uncharacterized protein LOC110656716 (A)	ko00010: Glycolysis / Gluconeogenesis; ko00030: Pentose phosphate pathway; ko00051: Fructose and mannose metabolism; ko01100: Metabolic pathways; ko01110: Biosynthesis of secondary metabolites	hypothetical protein Csa_007179 [Cucumis sativus]	NPR4_ORYSJ RecName: Full=Ankyrin repeat-containing protein NPR4 {ECO:0000305}; Short=OsNPR4 {ECO:0000303|PubMed:17309686};	A0A0A0M0P8_CUCSA RecName: Full=PGG domain-containing protein {ECO:0000259|Pfam:PF13962};	FOG: Ankyrin repeat	GO:0016021,integral component of membrane; GO:0016020,membrane; GO:0005886,plasma membrane; GO:0005575,cellular_component; GO:0031224,intrinsic component of membrane; GO:0110165,cellular anatomical entity; GO:0071944,cell periphery	PF13962.9:Domain of unknown function	--	--	--
CsaV3_1G046110	green	423.453	160.579	262.874	-102.295	32.7884	28.5236	28.2109	39.0705	34.1769	29.5679	31.9877	29.1824	30.3281	chr1	31905787	31911658	-	CsaV3_1G046110	--	K13430 serine/threonine-protein kinase PBS1 [EC:2.7.11.1] | (RefSeq) serine/threonine-protein kinase PBS1 (A)	ko04626: Plant-pathogen interaction	protein STRUBBELIG-RECEPTOR FAMILY 8 [Cucumis sativus]	SRF8_ARATH RecName: Full=Protein STRUBBELIG-RECEPTOR FAMILY 8; AltName: Full=Leucine-rich repeat receptor kinase-like protein SRF8; Flags: Precursor;	A0A0A0M151_CUCSA RecName: Full=Protein kinase domain-containing protein {ECO:0000259|PROSITE:PS50011};	Serine/threonine protein kinase	GO:0016021,integral component of membrane; GO:0005886,plasma membrane; GO:0005524,ATP binding; GO:0004714,transmembrane receptor protein tyrosine kinase activity; GO:0006468,protein phosphorylation; GO:0000166,nucleotide binding; GO:0003674,molecular_function; GO:0005488,binding; GO:0017076,purine nucleotide binding; GO:0030554,adenyl nucleotide binding; GO:0032553,ribonucleotide binding; GO:0032…	PF07714.20:Protein tyrosine and serine/threonine kinase	--	--	--
CsaV3_1G046750	green	266.716	17.7069	249.009	-231.302	28.4226	23.5586	27.1921	28.5434	24.992	30.1664	20.9258	24.4572	25.6256	chr1	32788404	32792927	-	CsaV3_1G046750	--	K01187 alpha-glucosidase [EC:3.2.1.20] | (RefSeq) alpha-glucosidase (A)	ko00052: Galactose metabolism; ko00500: Starch and sucrose metabolism; ko01100: Metabolic pathways; ko01110: Biosynthesis of secondary metabolites	alpha-glucosidase [Cucumis sativus]	AGLU_SPIOL RecName: Full=Alpha-glucosidase; EC=3.2.1.20; AltName: Full=Maltase; Flags: Precursor;	A0A0A0M3Y3_CUCSA SubName: Full=Uncharacterized protein {ECO:0000313|EMBL:KGN66921.1};	Maltase glucoamylase and related hydrolases, glycosyl hydrolase family 31	GO:0030246,carbohydrate binding; GO:0032450,maltose alpha-glucosidase activity; GO:0003674,molecular_function; GO:0005488,binding; GO:0003824,catalytic activity; GO:0004553,hydrolase activity, hydrolyzing O-glycosyl compounds; GO:0004558,alpha-1,4-glucosidase activity; GO:0015926,glucosidase activity; GO:0016787,hydrolase activity; GO:0016798,hydrolase activity, acting on glycosyl bonds; GO:00905…	PF01055.29:Glycosyl hydrolases family 31	--	--	--
CsaV3_2G001110	green	552.215	292.379	259.836	32.5431	0	0	0	0.036	0	0	0	0	0	chr2	221000	222778	-	CsaV3_2G001110	--	K01757 strictosidine synthase [EC:4.3.3.2] | (RefSeq) protein STRICTOSIDINE SYNTHASE-LIKE 12-like (A)	ko00901: Indole alkaloid biosynthesis; ko01100: Metabolic pathways; ko01110: Biosynthesis of secondary metabolites	protein STRICTOSIDINE SYNTHASE-LIKE 4 [Cucumis sativus]	SSL4_ARATH RecName: Full=Protein STRICTOSIDINE SYNTHASE-LIKE 4 {ECO:0000303|PubMed:10777701}; Short=AtSSL4 {ECO:0000303|PubMed:10777701}; Flags: Precursor;	A0A0A0LKK8_CUCSA RecName: Full=Str_synth domain-containing protein {ECO:0000259|Pfam:PF03088};	Predicted alkaloid synthase/Surface mucin Hemomucin	GO:0005829,cytosol; GO:0005773,vacuole; GO:0009058,biosynthetic process; GO:0009753,response to jasmonic acid; GO:0009611,response to wounding; GO:0008150,biological_process; GO:0008152,metabolic process; GO:0009719,response to endogenous stimulus; GO:0009725,response to hormone; GO:0010033,response to organic substance; GO:0033993,response to lipid; GO:0042221,response to chemical; GO:0050896,re…	PF03088.19:Strictosidine synthase	--	--	--
CsaV3_2G001290	green	622.938	171.514	451.424	-279.909	11.6723	9.0322	9.0072	17.9818	11.5315	11.6629	11.5704	12.7241	11.5538	chr2	295306	297937	+	CsaV3_2G001290	--	K01733 threonine synthase [EC:4.2.3.1] | (RefSeq) threonine synthase, chloroplastic (A)	ko00260: Glycine, serine and threonine metabolism; ko00750: Vitamin B6 metabolism; ko01100: Metabolic pathways; ko01110: Biosynthesis of secondary metabolites; ko01230: Biosynthesis of amino acids	threonine synthase, chloroplastic [Cucumis sativus]	THRC_SOLTU RecName: Full=Threonine synthase, chloroplastic; Short=TS; EC=4.2.3.1; Flags: Precursor;	A0A0A0LHR0_CUCSA RecName: Full=Threonine synthase {ECO:0000256|ARBA:ARBA00013028}; EC=4.2.3.1 {ECO:0000256|ARBA:ARBA00013028};	--	GO:0009507,chloroplast; GO:0005737,cytoplasm; GO:0030170,pyridoxal phosphate binding; GO:0004795,threonine synthase activity; GO:0019344,cysteine biosynthetic process; GO:0009088,threonine biosynthetic process; GO:0003674,molecular_function; GO:0005488,binding; GO:0019842,vitamin binding; GO:0036094,small molecule binding; GO:0043167,ion binding; GO:0043168,anion binding; GO:0070279,vitamin B6 bi…	PF00291.28:Pyridoxal-phosphate dependent enzyme	--	--	--
CsaV3_2G001460	green	257.052	37.9714	219.08	-181.109	1.2633	1.0303	1.2867	1.5875	0.7854	1.3735	0.8497	1.0473	1.3828	chr2	397203	398885	+	CsaV3_2G001460	--	--	--	uncharacterized protein LOC105434536 [Cucumis sativus]	--	A0A0A0LIN0_CUCSA SubName: Full=Uncharacterized protein {ECO:0000313|EMBL:KGN60537.1};	--	--	--	--	--	--
CsaV3_2G001660	green	452.076	111.037	341.038	-230.001	82.5132	58.7823	56.3241	83.9778	57.5769	70.3394	47.4418	46.2674	47.8169	chr2	491230	500025	+	CsaV3_2G001660	--	K00469 inositol oxygenase [EC:1.13.99.1] | (RefSeq) inositol oxygenase 2 (A)	ko00053: Ascorbate and aldarate metabolism; ko00562: Inositol phosphate metabolism; ko01100: Metabolic pathways; ko01250: Biosynthesis of nucleotide sugars	inositol oxygenase 2 [Cucumis sativus]	MIOX2_ARATH RecName: Full=Inositol oxygenase 2 {ECO:0000303|PubMed:15660207}; EC=1.13.99.1 {ECO:0000250|UniProtKB:Q8H1S0, ECO:0000305|PubMed:15660207}; AltName: Full=Myo-inositol oxygenase 2; Short=AtMIOX2; Short=MI oxygenase 2;	A0A1S3CAP6_CUCME RecName: Full=Inositol oxygenase {ECO:0000256|ARBA:ARBA00011919}; EC=1.13.99.1 {ECO:0000256|ARBA:ARBA00011919};	Aldehyde reductase	GO:0005737,cytoplasm; GO:0050113,inositol oxygenase activity; GO:0005506,iron ion binding; GO:0019310,inositol catabolic process; GO:0019853,L-ascorbic acid biosynthetic process; GO:0003674,molecular_function; GO:0003824,catalytic activity; GO:0004497,monooxygenase activity; GO:0016491,oxidoreductase activity; GO:0016701,oxidoreductase activity, acting on single donors with incorporation of molec…	PF05153.18:Myo-inositol oxygenase	--	--	--
CsaV3_2G001680	green	233.587	35.1801	198.407	-163.227	56.7663	61.7692	55.8135	65.6732	56.1672	64.175	51.5867	58.919	59.2209	chr2	515336	520399	+	CsaV3_2G001680	--	K18592 gamma-glutamyltranspeptidase / glutathione hydrolase / leukotriene-C4 hydrolase [EC:2.3.2.2 3.4.19.13 3.4.19.14] | (RefSeq) glutathione hydrolase 3 (A)	ko00430: Taurine and hypotaurine metabolism; ko00460: Cyanoamino acid metabolism; ko00480: Glutathione metabolism; ko00590: Arachidonic acid metabolism; ko01100: Metabolic pathways	glutathione hydrolase 3 [Cucumis sativus]	GAGT3_ARATH RecName: Full=Glutathione hydrolase 3; EC=3.4.19.13; AltName: Full=Gamma-glutamyltransferase 3; AltName: Full=Gamma-glutamyltranspeptidase 3; EC=2.3.2.2; AltName: Full=Gamma-glutamyltranspeptidase 4;	A0A0A0LHT9_CUCSA RecName: Full=Glutathione hydrolase {ECO:0000256|RuleBase:RU368068}; EC=2.3.2.2 {ECO:0000256|RuleBase:RU368068}; EC=3.4.19.13 {ECO:0000256|RuleBase:RU368068}; AltName: Full=Gamma-glutamyltransferase {ECO:0000256|RuleBase:RU368068}; AltName: Full=Gamma-glutamyltranspeptidase {ECO:0000256|RuleBase:RU368068};	Gamma-glutamyltransferase	GO:0016021,integral component of membrane; GO:0005886,plasma membrane; GO:0005774,vacuolar membrane; GO:0005773,vacuole; GO:0016756,glutathione gamma-glutamylcysteinyltransferase activity; GO:0036374,glutathione hydrolase activity; GO:0102953,hypoglycin A gamma-glutamyl transpeptidase activity; GO:0103068,leukotriene C4 gamma-glutamyl transferase activity; GO:0006751,glutathione catabolic process…	PF01019.24:Gamma-glutamyltranspeptidase	--	--	--
CsaV3_2G001730	green	438.944	123.702	315.242	-191.541	4.9918	4.1918	4.5757	5.8903	4.8631	3.4009	3.9689	3.967	3.7246	chr2	548915	550969	+	CsaV3_2G001730	--	K05759 profilin | (RefSeq) uncharacterized protein LOC103842625 isoform X1 (A)	--	leucine-rich repeat extensin-like protein 4 [Cucumis sativus]	LRX7_ARATH RecName: Full=Leucine-rich repeat extensin-like protein 7; Short=AtLRX7; Short=LRR/EXTENSIN7; AltName: Full=Cell wall hydroxyproline-rich glycoprotein; Flags: Precursor;	A0A0A0LFT3_CUCSA RecName: Full=LRRNT_2 domain-containing protein {ECO:0000259|Pfam:PF08263};	--	GO:0005576,extracellular region; GO:0005199,structural constituent of cell wall; GO:0071555,cell wall organization; GO:0003674,molecular_function; GO:0005198,structural molecule activity; GO:0008150,biological_process; GO:0009987,cellular process; GO:0016043,cellular component organization; GO:0045229,external encapsulating structure organization; GO:0071554,cell wall organization or biogenesis; …	PF13855.9:Leucine rich repeat	--	--	--
CsaV3_2G002020	green	492.536	181.245	311.291	-130.046	2.1182	0.9386	1.9723	3.8028	1.83	1.5223	1.2498	0.9532	0.5153	chr2	717915	719821	-	CsaV3_2G002020	--	K09286 EREBP-like factor | (RefSeq) ethylene-responsive transcription factor ERF039 (A)	--	ethylene-responsive transcription factor ERF039 [Cucumis sativus]	DREB3_ARATH RecName: Full=Dehydration-responsive element-binding protein 3; AltName: Full=Protein TINY 2;	A0A5D3CFH4_CUCME SubName: Full=Dehydration-responsive element-binding protein 3-like {ECO:0000313|EMBL:TYK10737.1};	--	GO:0005634,nucleus; GO:0003700,DNA-binding transcription factor activity; GO:0043565,sequence-specific DNA binding; GO:0009873,ethylene-activated signaling pathway; GO:0045893,positive regulation of DNA-templated transcription; GO:0003674,molecular_function; GO:0140110,transcription regulator activity; GO:0003676,nucleic acid binding; GO:0003677,DNA binding; GO:0005488,binding; GO:0097159,organic…	PF00847.23:AP2 domain	AP2/ERF-ERF	TF	AP2/ERF->AP2/ERF-ERF
CsaV3_2G002050	green	301.997	96.6866	205.31	-108.624	3.8288	1.9048	1.9407	4.1421	1.0388	3.0277	1.2833	1.9118	1.287	chr2	746522	749924	-	CsaV3_2G002050	--	K24193 MFS transporter, SP family, sugar:H+ symporter | (RefSeq) sugar transport protein 14 (A)	--	sugar transport protein 14 [Cucumis sativus]	STP14_ARATH RecName: Full=Sugar transport protein 14; AltName: Full=Hexose transporter 14;	A0A0A0LKS4_CUCSA SubName: Full=Hexose transporter 4 {ECO:0000313|EMBL:AJP77613.1};	Predicted transporter (major facilitator superfamily)	GO:0016021,integral component of membrane; GO:0005886,plasma membrane; GO:0015145,monosaccharide transmembrane transporter activity; GO:0015293,symporter activity; GO:0003674,molecular_function; GO:0005215,transporter activity; GO:0015144,carbohydrate transmembrane transporter activity; GO:0022857,transmembrane transporter activity; GO:0051119,sugar transmembrane transporter activity; GO:0015291,…	PF00083.27:Sugar (and other) transporter	--	--	--
CsaV3_2G002060	green	379.643	36.6178	343.025	-306.407	0.5263	0.3692	0	0.3599	0.1745	0.1774	0.1748	0	0	chr2	750317	753948	-	CsaV3_2G002060	--	--	--	hypothetical protein Csa_019341 [Cucumis sativus]	--	A0A0A0LIS3_CUCSA SubName: Full=Uncharacterized protein {ECO:0000313|EMBL:KGN60597.1};	--	--	--	--	--	--
CsaV3_2G002070	green	456.515	84.4366	372.079	-287.642	12.8468	13.0393	13.9522	17.7138	12.3054	14.9461	14.29	13.9802	15.5292	chr2	753552	757518	+	CsaV3_2G002070	--	--	--	ninja-family protein mc410 [Cucumis sativus]	NINJA_TOBAC RecName: Full=Ninja-family protein mc410;	A0A0A0LFU8_CUCSA RecName: Full=Ninja-family protein {ECO:0000256|RuleBase:RU369029}; AltName: Full=ABI-binding protein {ECO:0000256|RuleBase:RU369029};	--	GO:0005634,nucleus; GO:0009867,jasmonic acid mediated signaling pathway; GO:0045892,negative regulation of DNA-templated transcription; GO:0007154,cell communication; GO:0007165,signal transduction; GO:0008150,biological_process; GO:0009719,response to endogenous stimulus; GO:0009725,response to hormone; GO:0009753,response to jasmonic acid; GO:0009755,hormone-mediated signaling pathway; GO:00099…	PF16135.8:Tify domain binding domain	--	--	--
CsaV3_2G002260	green	429.295	96.7901	332.505	-235.715	0.2656	0.4392	0.2441	0.6616	0.1132	0.0384	0.1134	0.1179	0.3691	chr2	884242	885642	+	CsaV3_2G002260	--	K01870 isoleucyl-tRNA synthetase [EC:6.1.1.5] | (RefSeq) hypothetical protein (A)	ko00970: Aminoacyl-tRNA biosynthesis	transcription repressor OFP8 [Cucumis sativus]	OFP8_ARATH RecName: Full=Transcription repressor OFP8; AltName: Full=Ovate family protein 8; Short=AtOFP8;	A0A0A0LFV7_CUCSA RecName: Full=Transcription repressor {ECO:0000256|RuleBase:RU367028}; AltName: Full=Ovate family protein {ECO:0000256|RuleBase:RU367028};	--	GO:0005634,nucleus; GO:0045892,negative regulation of DNA-templated transcription; GO:0006139,nucleobase-containing compound metabolic process; GO:0006351,DNA-templated transcription; GO:0006355,regulation of DNA-templated transcription; GO:0006725,cellular aromatic compound metabolic process; GO:0006807,nitrogen compound metabolic process; GO:0008150,biological_process; GO:0008152,metabolic proc…	PF04844.16:Transcriptional repressor, ovate	OFP	TF	OFP
CsaV3_2G002590	green	362.385	59.6648	302.72	-243.055	43.2145	46.1014	43.523	52.7903	48.8799	47.1735	49.7599	45.0471	46.6153	chr2	1133500	1137324	+	CsaV3_2G002590	--	K03066 26S proteasome regulatory subunit T6 | (RefSeq) 26S proteasome regulatory subunit 8 homolog A (A)	ko03050: Proteasome	26S proteasome regulatory subunit 8 homolog A [Cucumis sativus]	PRS8A_ARATH RecName: Full=26S proteasome regulatory subunit 8 homolog A; AltName: Full=26S proteasome AAA-ATPase subunit RPT6a; AltName: Full=26S proteasome subunit 8 homolog A; AltName: Full=Regulatory particle triple-A ATPase subunit 6a;	A0A0A0LKW6_CUCSA RecName: Full=AAA domain-containing protein {ECO:0000259|SMART:SM00382};	26S proteasome regulatory complex, ATPase RPT6	GO:0005634,nucleus; GO:0009536,plastid; GO:0000502,proteasome complex; GO:0008540,proteasome regulatory particle, base subcomplex; GO:0005524,ATP binding; GO:0016887,ATP hydrolysis activity; GO:0036402,proteasome-activating activity; GO:0043161,proteasome-mediated ubiquitin-dependent protein catabolic process; GO:0000166,nucleotide binding; GO:0003674,molecular_function; GO:0005488,binding; GO:00…	PF00004.32:ATPase family associated with various cellular activities (AAA)	--	--	--
CsaV3_2G002760	green	291.761	44.128	247.633	-203.505	10.4505	12.294	10.0987	12.3595	9.5687	9.7623	10.6786	9.8989	10.8162	chr2	1235821	1239948	+	CsaV3_2G002760	--	--	--	uncharacterized protein LOC101222228 [Cucumis sativus]	--	A0A0A0LIX6_CUCSA SubName: Full=Uncharacterized protein {ECO:0000313|EMBL:KGN60667.1};	Extracellular protein SEL-1 and related proteins	GO:0005739,mitochondrion; GO:0005575,cellular_component; GO:0005622,intracellular anatomical structure; GO:0005737,cytoplasm; GO:0043226,organelle; GO:0043227,membrane-bounded organelle; GO:0043229,intracellular organelle; GO:0043231,intracellular membrane-bounded organelle; GO:0110165,cellular anatomical entity	PF08238.15:Sel1 repeat	--	--	--
CsaV3_2G003460	green	298.567	26.4343	272.133	-245.699	9.9952	10.8935	13.2204	15.0445	13.2438	13.998	13.2654	11.8928	10.6814	chr2	1657452	1666712	+	CsaV3_2G003460	--	K00939 adenylate kinase [EC:2.7.4.3] | (RefSeq) adenylate kinase 5, chloroplastic (A)	ko00230: Purine metabolism; ko00730: Thiamine metabolism; ko01100: Metabolic pathways; ko01110: Biosynthesis of secondary metabolites; ko01232: Nucleotide metabolism; ko01240: Biosynthesis of cofactors	adenylate kinase 5, chloroplastic [Cucumis sativus]	KAD5_ARATH RecName: Full=Adenylate kinase 5, chloroplastic; EC=2.7.4.3; AltName: Full=ATP-AMP transphosphorylase 5; AltName: Full=ATP:AMP phosphotransferase; AltName: Full=Adenylate monophosphate kinase 5; Short=AMK5; Flags: Precursor;	A0A0A0LJ30_CUCSA RecName: Full=Adenylate kinase {ECO:0000256|ARBA:ARBA00012955}; EC=2.7.4.3 {ECO:0000256|ARBA:ARBA00012955}; AltName: Full=ATP:AMP phosphotransferase {ECO:0000256|ARBA:ARBA00031517};	Adenylate kinase	GO:0009507,chloroplast; GO:0009941,chloroplast envelope; GO:0009534,chloroplast thylakoid; GO:0009535,chloroplast thylakoid membrane; GO:0005737,cytoplasm; GO:0009536,plastid; GO:0004017,adenylate kinase activity; GO:0005524,ATP binding; GO:0004127,cytidylate kinase activity; GO:0004550,nucleoside diphosphate kinase activity; GO:0006165,nucleoside diphosphate phosphorylation; GO:0009142,nucleosid…	PF00406.25:Adenylate kinase	--	--	--
CsaV3_2G004240	green	329.849	47.8526	281.996	-234.143	19.8764	16.7561	18.3823	21.0308	15.2184	15.8938	17.9392	19.4121	16.9352	chr2	2217511	2219553	+	CsaV3_2G004240	--	K01807 ribose 5-phosphate isomerase A [EC:5.3.1.6] | (RefSeq) probable ribose-5-phosphate isomerase 3, chloroplastic (A)	ko00030: Pentose phosphate pathway; ko00710: Carbon fixation in photosynthetic organisms; ko01100: Metabolic pathways; ko01110: Biosynthesis of secondary metabolites; ko01200: Carbon metabolism; ko01230: Biosynthesis of amino acids	probable ribose-5-phosphate isomerase 3, chloroplastic [Cucumis sativus]	RPI3_ARATH RecName: Full=Probable ribose-5-phosphate isomerase 3, chloroplastic; EC=5.3.1.6; AltName: Full=Phosphoriboisomerase 3; AltName: Full=Protein EMBRYO DEFECTIVE 3119; Flags: Precursor;	A0A0A0LFJ4_CUCSA RecName: Full=Ribose-5-phosphate isomerase {ECO:0000256|ARBA:ARBA00011959}; EC=5.3.1.6 {ECO:0000256|ARBA:ARBA00011959};	Ribose 5-phosphate isomerase	GO:0009507,chloroplast; GO:0009941,chloroplast envelope; GO:0009570,chloroplast stroma; GO:0009535,chloroplast thylakoid membrane; GO:0005829,cytosol; GO:0009579,thylakoid; GO:0004751,ribose-5-phosphate isomerase activity; GO:0009052,pentose-phosphate shunt, non-oxidative branch; GO:0019253,reductive pentose-phosphate cycle; GO:0003674,molecular_function; GO:0003824,catalytic activity; GO:0016853…	PF06026.17:Ribose 5-phosphate isomerase A (phosphoriboisomerase A)	--	--	--
CsaV3_2G004830	green	334.409	63.1325	271.276	-208.143	5.6956	5.2133	3.31	6.9476	5.6423	5.0347	5.8661	4.6377	4.9831	chr2	2622665	2626566	-	CsaV3_2G004830	--	K01534 Zn2+/Cd2+-exporting ATPase [EC:7.2.2.12 7.2.2.21] | (RefSeq) cadmium/zinc-transporting ATPase HMA3-like (A)	--	receptor-like cytosolic serine/threonine-protein kinase RBK2 isoform X2 [Cucumis sativus]	RBK2_ARATH RecName: Full=Receptor-like cytosolic serine/threonine-protein kinase RBK2; EC=2.7.11.1; AltName: Full=Protein ROP BINDING PROTEIN KINASES 2;	A0A0A0LLJ6_CUCSA RecName: Full=Protein kinase domain-containing protein {ECO:0000259|PROSITE:PS50011};	Serine/threonine protein kinase	GO:0005737,cytoplasm; GO:0005634,nucleus; GO:0005524,ATP binding; GO:0051020,GTPase binding; GO:0106310,protein serine kinase activity; GO:0004674,protein serine/threonine kinase activity; GO:0006468,protein phosphorylation; GO:0000166,nucleotide binding; GO:0003674,molecular_function; GO:0005488,binding; GO:0017076,purine nucleotide binding; GO:0030554,adenyl nucleotide binding; GO:0032553,ribon…	PF07714.20:Protein tyrosine and serine/threonine kinase	--	--	--
CsaV3_2G004900	green	221.901	44.1009	177.8	-133.699	16.2513	15.7613	14.2812	17.5867	16.4842	13.9234	16.892	14.4639	15.1306	chr2	2656484	2660322	-	CsaV3_2G004900	--	--	--	hypothetical protein Csa_023470 [Cucumis sativus]	--	A0A0A0LJH6_CUCSA SubName: Full=Uncharacterized protein {ECO:0000313|EMBL:KGN60867.1};	Putative mitochondrial/chloroplast ribosomal protein L45	--	PF01789.19:PsbP	--	--	--
CsaV3_2G004970	green	376.342	155.233	221.109	-65.8764	0.1536	0	0	0.1576	0	0	0	0	0	chr2	2686704	2687049	-	CsaV3_2G004970	--	K01206 alpha-L-fucosidase [EC:3.2.1.51] | (RefSeq) alpha-L-fucosidase 3 isoform X1 (A)	ko00511: Other glycan degradation	hypothetical protein Csa_023459 [Cucumis sativus]	GDL22_ARATH RecName: Full=GDSL esterase/lipase At1g54790; EC=3.1.1.-; AltName: Full=Extracellular lipase At1g54790; Flags: Precursor;	A0A0A0LIJ8_CUCSA SubName: Full=Uncharacterized protein {ECO:0000313|EMBL:KGN60874.1};	--	GO:0005576,extracellular region; GO:0016788,hydrolase activity, acting on ester bonds; GO:0016042,lipid catabolic process; GO:0003674,molecular_function; GO:0003824,catalytic activity; GO:0016787,hydrolase activity; GO:0006629,lipid metabolic process; GO:0008150,biological_process; GO:0008152,metabolic process; GO:0009056,catabolic process; GO:0044238,primary metabolic process; GO:0071704,organic…	PF00657.25:GDSL-like Lipase/Acylhydrolase	--	--	--
CsaV3_2G005070	green	474.389	198.255	276.135	-77.8802	7.6886	7.3877	7.0488	17.3178	8.7573	8.7909	7.9943	4.6768	3.849	chr2	2751170	2752663	-	CsaV3_2G005070	--	K20558 transcription factor SPEECHLESS | (RefSeq) transcription factor SPEECHLESS isoform X2 (A)	ko04016: MAPK signaling pathway - plant	transcription factor bHLH94 [Cucumis sativus]	BH094_ARATH RecName: Full=Transcription factor bHLH94; AltName: Full=Basic helix-loop-helix protein 94; Short=AtbHLH94; Short=bHLH 94; AltName: Full=Transcription factor EN 16; AltName: Full=bHLH transcription factor bHLH094;	A0A0A0LIK9_CUCSA SubName: Full=Helix-loop-helix-like protein {ECO:0000313|EMBL:KGN60884.1};	--	GO:0005634,nucleus; GO:0003700,DNA-binding transcription factor activity; GO:0000981,DNA-binding transcription factor activity, RNA polymerase II-specific; GO:0046983,protein dimerization activity; GO:0000978,RNA polymerase II cis-regulatory region sequence-specific DNA binding; GO:0006357,regulation of transcription by RNA polymerase II; GO:0006355,regulation of DNA-templated transcription; GO:0…	PF00010.29:Helix-loop-helix DNA-binding domain	bHLH	TF	bHLH
CsaV3_2G005170	green	477.577	193.248	284.329	-91.0811	1.5575	1.4343	1.0437	2.7962	1.6786	1.4441	1.0347	1.5469	0.9472	chr2	2811420	2813196	+	CsaV3_2G005170	--	--	--	hypothetical protein Csa_023471 [Cucumis sativus]	UGPI4_ARATH RecName: Full=Uncharacterized GPI-anchored protein At3g06035; Flags: Precursor;	A0A0A0LLP1_CUCSA SubName: Full=Uncharacterized protein {ECO:0000313|EMBL:KGN60896.1};	--	GO:0031225,anchored component of membrane; GO:0005829,cytosol; GO:0005886,plasma membrane; GO:0005575,cellular_component; GO:0016020,membrane; GO:0031224,intrinsic component of membrane; GO:0110165,cellular anatomical entity; GO:0005622,intracellular anatomical structure; GO:0005737,cytoplasm; GO:0071944,cell periphery	--	--	--	--
CsaV3_2G006390	green	410.547	176.862	233.685	-56.8234	13.7154	13.1997	15.5263	26.2684	16.0913	14.1361	17.3997	14.8888	10.952	chr2	3008707	3023114	-	CsaV3_2G006390	--	K15718 linoleate 9S-lipoxygenase [EC:1.13.11.58] | (RefSeq) LOX2; linoleate 9S-lipoxygenase 6-like (A)	ko00591: Linoleic acid metabolism	hypothetical protein Csa_021353 [Cucumis sativus]	LOX14_SOLTU RecName: Full=Probable linoleate 9S-lipoxygenase 4; EC=1.13.11.58; AltName: Full=Root lipoxygenase;	M4Y0Z5_CUCSA RecName: Full=Lipoxygenase {ECO:0000256|RuleBase:RU003975}; EC=1.13.11.- {ECO:0000256|RuleBase:RU003975};	--	GO:0005737,cytoplasm; GO:1990136,linoleate 9S-lipoxygenase activity; GO:0046872,metal ion binding; GO:0016702,oxidoreductase activity, acting on single donors with incorporation of molecular oxygen, incorporation of two atoms of oxygen; GO:0006633,fatty acid biosynthetic process; GO:0034440,lipid oxidation; GO:0031408,oxylipin biosynthetic process; GO:0003674,molecular_function; GO:0003824,cataly…	PF00305.22:Lipoxygenase	--	--	--
CsaV3_2G007370	green	550.863	190.287	360.576	-170.289	5.1623	4.6943	3.0093	7.9693	3.191	3.1176	1.9477	1.9997	2.1213	chr2	3725743	3731272	+	CsaV3_2G007370	--	K12126 phytochrome-interacting factor 3 | (RefSeq) transcription factor PIF3 isoform X1 (A)	ko04075: Plant hormone signal transduction; ko04712: Circadian rhythm - plant	transcription factor PIF3 isoform X1 [Cucumis sativus]	PIF3_ARATH RecName: Full=Transcription factor PIF3 {ECO:0000305}; AltName: Full=Basic helix-loop-helix protein 8 {ECO:0000303|PubMed:12679534}; Short=AtbHLH8 {ECO:0000303|PubMed:12679534}; Short=bHLH 8 {ECO:0000303|PubMed:12679534}; AltName: Full=Phytochrome-associated protein 3 {ECO:0000305}; AltName: Full=Phytochrome-interacting factor 3 {ECO:0000303|PubMed:9845368}; AltName: Full=Transcription…	A0A0A0LH16_CUCSA RecName: Full=BHLH domain-containing protein {ECO:0000259|PROSITE:PS50888};	--	GO:0005634,nucleus; GO:0003677,DNA binding; GO:0003700,DNA-binding transcription factor activity; GO:0042802,identical protein binding; GO:0046983,protein dimerization activity; GO:0000976,transcription cis-regulatory region binding; GO:0009704,de-etiolation; GO:0009740,gibberellic acid mediated signaling pathway; GO:0031539,positive regulation of anthocyanin metabolic process; GO:0010017,red or …	PF00010.29:Helix-loop-helix DNA-binding domain	bHLH	TF	bHLH
CsaV3_2G007390	green	444.186	185.078	259.108	-74.0306	1.0283	0.0746	0.2281	1.2731	0.2822	0	0.0353	0	0	chr2	3740470	3742301	+	CsaV3_2G007390	--	K09422 transcription factor MYB, plant | (RefSeq) transcription factor MYB8 (A)	--	transcription factor MYB8 [Cucumis sativus]	MYB86_ARATH RecName: Full=Transcription factor MYB86; AltName: Full=Myb homolog 4; Short=AtMyb4; AltName: Full=Myb-related protein 86; Short=AtMYB86;	A0A1S3BV70_CUCME SubName: Full=transcription factor MYB86-like {ECO:0000313|RefSeq:XP_008453024.1};	Transcription factor, Myb superfamily	GO:0005634,nucleus; GO:0000976,transcription cis-regulatory region binding; GO:0010119,regulation of stomatal movement; GO:0001067,transcription regulatory region nucleic acid binding; GO:0003674,molecular_function; GO:0003676,nucleic acid binding; GO:0003677,DNA binding; GO:0003690,double-stranded DNA binding; GO:0005488,binding; GO:0043565,sequence-specific DNA binding; GO:0097159,organic cycli…	PF00249.34:Myb-like DNA-binding domain	MYB	TF	MYB->MYB
CsaV3_2G007570	green	287.736	47.6209	240.115	-192.494	7.8915	7.053	6.8124	8.0062	7.0713	7.8351	7.4586	6.3741	6.5211	chr2	3874428	3877331	-	CsaV3_2G007570	--	--	--	uncharacterized protein LOC101218708 isoform X1 [Cucumis sativus]	--	A0A0A0LH29_CUCSA SubName: Full=Uncharacterized protein {ECO:0000313|EMBL:KGN61053.1};	--	--	--	--	--	--
CsaV3_2G007840	green	353.467	57.2345	296.233	-238.998	42.6887	36.0998	40.8892	46.9467	38.8526	35.7456	35.0561	37.2868	45.4224	chr2	4100899	4103918	+	CsaV3_2G007840	--	K16297 serine carboxypeptidase-like clade II [EC:3.4.16.-] | (RefSeq) LOW QUALITY PROTEIN: serine carboxypeptidase-like 27 (A)	--	tetraspanin-8 [Cucumis sativus]	TET8_ARATH RecName: Full=Tetraspanin-8;	A0A0A0LJ53_CUCSA SubName: Full=Uncharacterized protein {ECO:0000313|EMBL:KGN61079.1};	--	GO:0005794,Golgi apparatus; GO:0016021,integral component of membrane; GO:0005886,plasma membrane; GO:0009506,plasmodesma; GO:0005773,vacuole; GO:0009734,auxin-activated signaling pathway; GO:0050829,defense response to Gram-negative bacterium; GO:0007154,cell communication; GO:0007165,signal transduction; GO:0008150,biological_process; GO:0009719,response to endogenous stimulus; GO:0009725,respo…	PF00335.23:Tetraspanin family	--	--	--
CsaV3_2G007860	green	544.701	252.307	292.394	-40.0874	0.0482	0.076	0.0516	2.5694	0.0719	0.1705	0	0	0.6796	chr2	4118501	4123467	+	CsaV3_2G007860	--	K17500 integrin-linked kinase-associated serine/threonine phosphatase 2C [EC:3.1.3.16] | (RefSeq) WAT1-related protein At3g18200-like (A)	--	WAT1-related protein At4g30420 [Cucumis sativus]	WTR37_ARATH RecName: Full=WAT1-related protein At4g30420;	A0A1S3BUS7_CUCME RecName: Full=WAT1-related protein {ECO:0000256|RuleBase:RU363077};	--	GO:0016021,integral component of membrane; GO:0005886,plasma membrane; GO:0022857,transmembrane transporter activity; GO:0003674,molecular_function; GO:0005215,transporter activity; GO:0005575,cellular_component; GO:0016020,membrane; GO:0031224,intrinsic component of membrane; GO:0110165,cellular anatomical entity; GO:0071944,cell periphery	PF00892.23:EamA-like transporter family	--	--	--
CsaV3_2G008160	green	491.258	148.037	343.221	-195.183	0	0	0.0262	0.0502	0	0	0	0	0	chr2	4420945	4424370	-	CsaV3_2G008160	--	K08248 (R)-mandelonitrile lyase [EC:4.1.2.10] | (RefSeq) (R)-mandelonitrile lyase 3 (A)	ko00460: Cyanoamino acid metabolism; ko01100: Metabolic pathways; ko01110: Biosynthesis of secondary metabolites	(R)-mandelonitrile lyase 3 [Cucumis sativus]	MDL3_PRUSE RecName: Full=(R)-mandelonitrile lyase 3; EC=4.1.2.10; AltName: Full=Hydroxynitrile lyase 3; Short=(R)-oxynitrilase 3; Flags: Precursor;	A0A0A0LMB8_CUCSA SubName: Full=Uncharacterized protein {ECO:0000313|EMBL:KGN61116.1};	Glucose dehydrogenase/choline dehydrogenase/mandelonitrile lyase (GMC oxidoreductase family)	GO:0033095,aleurone grain; GO:0005773,vacuole; GO:0050660,flavin adenine dinucleotide binding; GO:0046593,mandelonitrile lyase activity; GO:0016614,oxidoreductase activity, acting on CH-OH group of donors; GO:0000166,nucleotide binding; GO:0003674,molecular_function; GO:0005488,binding; GO:0036094,small molecule binding; GO:0043167,ion binding; GO:0043168,anion binding; GO:0097159,organic cyclic …	PF00732.22:GMC oxidoreductase	--	--	--
CsaV3_2G008490	green	339.343	68.1488	271.194	-203.045	2.8349	2.5314	2.4343	3.2355	2.9545	2.2467	2.1155	2.8488	2.4957	chr2	4796216	4808883	-	CsaV3_2G008490	--	K17710 pentatricopeptide repeat domain-containing protein 1 | (RefSeq) pentatricopeptide repeat-containing protein At2g18940, chloroplastic (A)	--	pentatricopeptide repeat-containing protein At2g18940, chloroplastic [Cucumis sativus]	PP163_ARATH RecName: Full=Pentatricopeptide repeat-containing protein At2g18940, chloroplastic; Flags: Precursor;	A0A0A0LMF0_CUCSA SubName: Full=Uncharacterized protein {ECO:0000313|EMBL:KGN61151.1};	FOG: PPR repeat	GO:0009507,chloroplast; GO:0003729,mRNA binding; GO:0003674,molecular_function; GO:0003676,nucleic acid binding; GO:0003723,RNA binding; GO:0005488,binding; GO:0097159,organic cyclic compound binding; GO:1901363,heterocyclic compound binding; GO:0005575,cellular_component; GO:0005622,intracellular anatomical structure; GO:0005737,cytoplasm; GO:0009536,plastid; GO:0043226,organelle; GO:0043227,mem…	PF13041.9:PPR repeat family	--	--	--
CsaV3_2G008560	green	347.156	82.2566	264.899	-182.643	41.02	45.8468	47.7839	52.9434	47.4811	44.5312	44.4851	44.8006	46.2652	chr2	4902823	4910891	-	CsaV3_2G008560	--	K01792 glucose-6-phosphate 1-epimerase [EC:5.1.3.15] | (RefSeq) putative glucose-6-phosphate 1-epimerase (A)	ko00010: Glycolysis / Gluconeogenesis; ko01100: Metabolic pathways; ko01110: Biosynthesis of secondary metabolites	putative glucose-6-phosphate 1-epimerase [Cucumis sativus]	AAPC_CENCI RecName: Full=Putative glucose-6-phosphate 1-epimerase {ECO:0000250|UniProtKB:Q03161}; EC=5.1.3.15 {ECO:0000250|UniProtKB:Q03161}; AltName: Full=Putative D-hexose-6-phosphate mutarotase {ECO:0000250|UniProtKB:Q03161}; AltName: Full=Putative apospory-associated protein C;	A0A0A0LKA7_CUCSA RecName: Full=Glucose-6-phosphate 1-epimerase {ECO:0000256|ARBA:ARBA00012083, ECO:0000256|PIRNR:PIRNR016020}; EC=5.1.3.15 {ECO:0000256|ARBA:ARBA00012083, ECO:0000256|PIRNR:PIRNR016020};	Uncharacterized enzymes related to aldose 1-epimerase	GO:0030246,carbohydrate binding; GO:0047938,glucose-6-phosphate 1-epimerase activity; GO:0005975,carbohydrate metabolic process; GO:0003674,molecular_function; GO:0005488,binding; GO:0003824,catalytic activity; GO:0016853,isomerase activity; GO:0016854,racemase and epimerase activity; GO:0016857,racemase and epimerase activity, acting on carbohydrates and derivatives; GO:0008150,biological_proces…	PF01263.23:Aldose 1-epimerase	--	--	--
CsaV3_2G009520	green	420.488	170.069	250.419	-80.3498	0.8516	0.7571	0.6769	1.5364	0.482	0.5049	0.9217	0.5478	0.8	chr2	6016814	6022285	+	CsaV3_2G009520	--	--	--	TPR repeat-containing protein ZIP4 [Cucumis sativus]	ZIP4L_ARATH RecName: Full=TPR repeat-containing protein ZIP4 {ECO:0000305}; AltName: Full=Protein SPO22 homolog {ECO:0000305}; Short=AtSPO22 {ECO:0000303|PubMed:17530928}; AltName: Full=Protein ZIP4 homolog {ECO:0000305}; Short=AtZIP4 {ECO:0000303|PubMed:18348867};	A0A0A0LKH3_CUCSA RecName: Full=Protein ZIP4 homolog {ECO:0000256|ARBA:ARBA00031845};	Uncharacterized conserved protein	GO:0009507,chloroplast; GO:0005694,chromosome; GO:0005634,nucleus; GO:0007143,female meiotic nuclear division; GO:0007140,male meiotic nuclear division; GO:0000712,resolution of meiotic recombination intermediates; GO:0000003,reproduction; GO:0000280,nuclear division; GO:0006996,organelle organization; GO:0007049,cell cycle; GO:0007276,gamete generation; GO:0007292,female gamete generation; GO:00…	PF08631.13:Meiosis protein SPO22/ZIP4 like	--	--	--
CsaV3_2G009550	green	253.198	32.5207	220.678	-188.157	3.7576	3.8906	3.9855	4.7458	3.4366	4.5566	3.8851	3.894	4.4424	chr2	6047099	6052034	-	CsaV3_2G009550	--	K23541 Ca2+/H+ antiporter, TMEM165/GDT1 family | (RefSeq) putative pentatricopeptide repeat-containing protein At3g23330 (A)	--	pentatricopeptide repeat-containing protein At3g56550 isoform X1 [Cucumis sativus]	PP284_ARATH RecName: Full=Pentatricopeptide repeat-containing protein At3g56550;	A0A0A0LH20_CUCSA RecName: Full=DYW_deaminase domain-containing protein {ECO:0000259|Pfam:PF14432};	FOG: PPR repeat	GO:0009507,chloroplast; GO:0008270,zinc ion binding; GO:1900865,chloroplast RNA modification; GO:0003674,molecular_function; GO:0005488,binding; GO:0043167,ion binding; GO:0043169,cation binding; GO:0046872,metal ion binding; GO:0046914,transition metal ion binding; GO:0006139,nucleobase-containing compound metabolic process; GO:0006725,cellular aromatic compound metabolic process; GO:0006807,nit…	PF13041.9:PPR repeat family	--	--	--
CsaV3_2G010460	green	392.211	94.4018	297.809	-203.408	24.0125	25.1285	26.093	28.9787	22.9756	26.1431	24.1421	22.9554	23.0233	chr2	7511220	7530092	+	CsaV3_2G010460	--	K01188 beta-glucosidase [EC:3.2.1.21] | (RefSeq) beta-glucosidase 42 (A)	ko00460: Cyanoamino acid metabolism; ko00500: Starch and sucrose metabolism; ko00999: Biosynthesis of various plant secondary metabolites; ko01100: Metabolic pathways; ko01110: Biosynthesis of secondary metabolites	beta-glucosidase 42 [Cucumis sativus]	BGL42_ARATH RecName: Full=Beta-glucosidase 42 {ECO:0000303|PubMed:15604686}; Short=AtBGLU42 {ECO:0000303|PubMed:15604686}; EC=3.2.1.21 {ECO:0000250|UniProtKB:Q8L7J2};	A0A0A0LHE2_CUCSA RecName: Full=Beta-glucosidase {ECO:0000256|ARBA:ARBA00012744, ECO:0000256|RuleBase:RU361175}; EC=3.2.1.21 {ECO:0000256|ARBA:ARBA00012744, ECO:0000256|RuleBase:RU361175};	Beta-glucosidase, lactase phlorizinhydrolase, and related proteins	GO:0005829,cytosol; GO:0008422,beta-glucosidase activity; GO:0102483,scopolin beta-glucosidase activity; GO:0030245,cellulose catabolic process; GO:0009866,induced systemic resistance, ethylene mediated signaling pathway; GO:0031349,positive regulation of defense response; GO:0009617,response to bacterium; GO:1990641,response to iron ion starvation; GO:0019748,secondary metabolic process; GO:0003…	PF00232.21:Glycosyl hydrolase family 1	--	--	--
CsaV3_2G010490	green	223.144	21.7459	201.398	-179.652	357.768	355.155	350.842	364.62	341.673	363.315	359.645	349.788	334.726	chr2	7549108	7557026	-	CsaV3_2G010490	--	K03240 translation initiation factor eIF-2B subunit epsilon | (RefSeq) LOW QUALITY PROTEIN: translation initiation factor eIF-2B subunit epsilon-like (A)	--	basic leucine zipper and W2 domain-containing protein 2 [Cucumis sativus]	IF5Z_ARATH RecName: Full=Probable eukaryotic translation initiation factor 5-2; Short=eIF-5 2;	A0A0A0LHT8_CUCSA RecName: Full=W2 domain-containing protein {ECO:0000259|PROSITE:PS51363};	Predicted translation factor, contains W2 domain	GO:0005737,cytoplasm; GO:0005829,cytosol; GO:0005634,nucleus; GO:0071074,eukaryotic initiation factor eIF2 binding; GO:0005092,GDP-dissociation inhibitor activity; GO:0005525,GTP binding; GO:0003743,translation initiation factor activity; GO:0001732,formation of cytoplasmic translation initiation complex; GO:0001731,formation of translation preinitiation complex; GO:0003674,molecular_function; GO…	PF02020.21:eIF4-gamma/eIF5/eIF2-epsilon	--	--	--
CsaV3_2G010960	green	335.845	21.6887	314.157	-292.468	23.176	19.5231	18.7616	23.2087	24.5668	21.1548	16.3701	20.0834	23.2727	chr2	8198351	8208145	-	CsaV3_2G010960	--	K22048 mechanosensitive ion channel protein 4/5/6/7/8/9/10 | (RefSeq) mechanosensitive ion channel protein 10 (A)	--	mechanosensitive ion channel protein 10 [Cucumis sativus]	MSL10_ARATH RecName: Full=Mechanosensitive ion channel protein 10; AltName: Full=Mechanosensitive channel of small conductance-like 10; AltName: Full=MscS-Like protein 10; Short=AtMSL10;	A0A0A0LHK4_CUCSA RecName: Full=Mechanosensitive ion channel protein {ECO:0000256|PIRNR:PIRNR017209};	Predicted mechanosensitive ion channel	GO:0016021,integral component of membrane; GO:0005886,plasma membrane; GO:0008381,mechanosensitive ion channel activity; GO:0006820,anion transport; GO:0050982,detection of mechanical stimulus; GO:0010150,leaf senescence; GO:0097468,programmed cell death in response to reactive oxygen species; GO:0003674,molecular_function; GO:0005215,transporter activity; GO:0005216,ion channel activity; GO:0015…	PF00924.21:Mechanosensitive ion channel	--	--	--
CsaV3_2G011520	green	505.561	146.129	359.432	-213.303	7.2025	7.9051	7.5185	10.315	5.8173	5.8665	6.7979	6.1832	5.7361	chr2	8837264	8843551	+	CsaV3_2G011520	--	--	--	high mobility group B protein 15 isoform X2 [Cucumis sativus]	HMG15_ARATH RecName: Full=High mobility group B protein 15; AltName: Full=Nucleosome/chromatin assembly factor group D 15;	A0A0A0LL59_CUCSA SubName: Full=Uncharacterized protein {ECO:0000313|EMBL:KGN61472.1};	DNA-binding proteins Bright/BRCAA1/RBP1 and related proteins containing BRIGHT domain	GO:0005634,nucleus; GO:0090406,pollen tube; GO:0003700,DNA-binding transcription factor activity; GO:0000400,four-way junction DNA binding; GO:0000976,transcription cis-regulatory region binding; GO:0019760,glucosinolate metabolic process; GO:0009846,pollen germination; GO:0009860,pollen tube growth; GO:0006355,regulation of DNA-templated transcription; GO:0003674,molecular_function; GO:0140110,t…	PF01388.24:ARID/BRIGHT DNA binding domain	ARID	TR	ARID
CsaV3_2G011650	green	449.355	104.027	345.329	-241.302	3.9603	2.4495	3.9854	7.9115	3.3523	1.8271	3.8077	5.5802	3.4816	chr2	8951183	8953966	+	CsaV3_2G011650	--	K24544 cytochrome P450 family 714 subfamily C | (RefSeq) cytochrome P450 714C2 isoform X1 (A)	--	cytochrome P450 714C2 isoform X2 [Cucumis sativus]	C14C2_ORYSJ RecName: Full=Cytochrome P450 714C2; EC=1.14.-.-;	A0A5D3DD37_CUCME SubName: Full=Cytochrome P450 714C2-like {ECO:0000313|EMBL:KAA0033319.1}; SubName: Full=Cytochrome P450 714C2-like protein {ECO:0000313|EMBL:TYK21587.1};	Cytochrome P450 CYP4/CYP19/CYP26 subfamilies	GO:0016021,integral component of membrane; GO:0020037,heme binding; GO:0005506,iron ion binding; GO:0004497,monooxygenase activity; GO:0016705,oxidoreductase activity, acting on paired donors, with incorporation or reduction of molecular oxygen; GO:0003674,molecular_function; GO:0005488,binding; GO:0046906,tetrapyrrole binding; GO:0097159,organic cyclic compound binding; GO:1901363,heterocyclic c…	PF00067.25:Cytochrome P450	--	--	--
CsaV3_2G011920	green	475.564	120.48	355.084	-234.605	0.2637	0.0793	0.0808	1.2366	0.0749	0.2286	0.4504	0.0781	0.7697	chr2	9315017	9320758	+	CsaV3_2G011920	--	K17500 integrin-linked kinase-associated serine/threonine phosphatase 2C [EC:3.1.3.16] | (RefSeq) WAT1-related protein At3g18200 isoform X1 (A)	--	WAT1-related protein At1g25270 isoform X1 [Cucumis sativus]	WTR6_ARATH RecName: Full=WAT1-related protein At1g25270;	A0A0A0LLC4_CUCSA RecName: Full=WAT1-related protein {ECO:0000256|RuleBase:RU363077};	--	GO:0016021,integral component of membrane; GO:0005886,plasma membrane; GO:0022857,transmembrane transporter activity; GO:0003674,molecular_function; GO:0005215,transporter activity; GO:0005575,cellular_component; GO:0016020,membrane; GO:0031224,intrinsic component of membrane; GO:0110165,cellular anatomical entity; GO:0071944,cell periphery	PF00892.23:EamA-like transporter family	--	--	--
CsaV3_2G012920	green	561.775	258.044	303.731	-45.6865	2.4056	1.129	1.3593	5.3692	2.1021	1.2823	0.6479	0.4043	0.6959	chr2	10486203	10488514	-	CsaV3_2G012920	--	K13229 2,4-dihydroxy-1,4-benzoxazin-3-one-glucoside dioxygenase [EC:1.14.11.59] | (RefSeq) DIBOA-glucoside dioxygenase BX6-like (A)	ko00402: Benzoxazinoid biosynthesis; ko01110: Biosynthesis of secondary metabolites	1-aminocyclopropane-1-carboxylate oxidase homolog 6 [Cucumis sativus]	ACCH6_ARATH RecName: Full=1-aminocyclopropane-1-carboxylate oxidase homolog 6; EC=1.14.-.-;	A0A0A0LKN6_CUCSA RecName: Full=Fe2OG dioxygenase domain-containing protein {ECO:0000259|PROSITE:PS51471};	Iron/ascorbate family oxidoreductases	GO:0005576,extracellular region; GO:0046872,metal ion binding; GO:0016491,oxidoreductase activity; GO:0003674,molecular_function; GO:0005488,binding; GO:0043167,ion binding; GO:0043169,cation binding; GO:0003824,catalytic activity; GO:0005575,cellular_component; GO:0110165,cellular anatomical entity	PF03171.23:2OG-Fe(II) oxygenase superfamily	--	--	--
CsaV3_2G013740	green	403.535	119.25	284.285	-165.035	0.3003	0.632	0	0.9242	0	0	0	0	0	chr2	11275993	11276169	-	CsaV3_2G013740	--	--	--	hypothetical protein Csa_006701, partial [Cucumis sativus]	--	--	--	--	--	--	--	--
CsaV3_2G014530	green	440.5	203.913	236.587	-32.6735	14.0116	10.6022	10.6775	16.3933	12.3262	11.7124	11.3078	11.6404	10.1406	chr2	12076184	12078303	-	CsaV3_2G014530	--	--	--	CASP-like protein 5C1 [Cucumis sativus]	CSPLU_ORYSJ RecName: Full=CASP-like protein 5C1; Short=OsCASPL5C1;	A0A0A0LP49_CUCSA RecName: Full=CASP-like protein {ECO:0000256|RuleBase:RU361233};	--	GO:0016021,integral component of membrane; GO:0016020,membrane; GO:0005886,plasma membrane; GO:0005575,cellular_component; GO:0031224,intrinsic component of membrane; GO:0110165,cellular anatomical entity; GO:0071944,cell periphery	PF04535.15:Casparian strip membrane protein domain	--	--	--
CsaV3_2G014810	green	491.507	199.457	292.05	-92.5939	0.2749	0.1446	0.1842	0.4934	0.1367	0.139	0.0342	0.1424	0.234	chr2	12359415	12362815	+	CsaV3_2G014810	--	K23050 phenylcoumaran benzylic ether reductase [EC:1.3.1.-] | (RefSeq) phenylcoumaran benzylic ether reductase POP1-like (A)	--	probable pinoresinol-lariciresinol reductase 3 [Cucumis melo]	PILR3_ARATH RecName: Full=Probable pinoresinol-lariciresinol reductase 3; Short=AtPLR3; EC=1.23.1.-; AltName: Full=lariciresinol reductase;	A0A0A0LLZ1_CUCSA RecName: Full=NmrA domain-containing protein {ECO:0000259|Pfam:PF05368};	--	GO:0010283,pinoresinol reductase activity; GO:1900057,positive regulation of leaf senescence; GO:0033194,response to hydroperoxide; GO:0003674,molecular_function; GO:0003824,catalytic activity; GO:0016491,oxidoreductase activity; GO:0016627,oxidoreductase activity, acting on the CH-CH group of donors; GO:0016628,oxidoreductase activity, acting on the CH-CH group of donors, NAD or NADP as acceptor…	PF05368.16:NmrA-like family	--	--	--
CsaV3_2G014950	green	362.68	83.0195	279.66	-196.641	86.7735	95.8219	97.4354	105.281	95.913	90.6179	89.5491	92.0378	92.7087	chr2	12444125	12448921	-	CsaV3_2G014950	--	K01586 diaminopimelate decarboxylase [EC:4.1.1.20] | (RefSeq) diaminopimelate decarboxylase 2, chloroplastic (A)	ko00300: Lysine biosynthesis; ko00470: D-Amino acid metabolism; ko01100: Metabolic pathways; ko01110: Biosynthesis of secondary metabolites; ko01230: Biosynthesis of amino acids	diaminopimelate decarboxylase 2, chloroplastic [Cucumis sativus]	DCDA2_ARATH RecName: Full=Diaminopimelate decarboxylase 2, chloroplastic; Short=DAP decarboxylase 2; Short=DAPDC 2; EC=4.1.1.20; Flags: Precursor;	A0A0A0LM06_CUCSA SubName: Full=Uncharacterized protein {ECO:0000313|EMBL:KGN61817.1};	Ornithine decarboxylase	GO:0009507,chloroplast; GO:0009570,chloroplast stroma; GO:0005886,plasma membrane; GO:0008836,diaminopimelate decarboxylase activity; GO:0009089,lysine biosynthetic process via diaminopimelate; GO:0003674,molecular_function; GO:0003824,catalytic activity; GO:0016829,lyase activity; GO:0016830,carbon-carbon lyase activity; GO:0016831,carboxy-lyase activity; GO:0006082,organic acid metabolic proces…	PF02784.19:Pyridoxal-dependent decarboxylase, pyridoxal binding domain	--	--	--
CsaV3_2G015190	green	343.013	125.322	217.691	-92.3683	11.5951	11.0669	11.0029	12.2205	11.2193	10.936	10.8581	11.5558	10.644	chr2	12674408	12681961	-	CsaV3_2G015190	--	K20456 oxysterol-binding protein 1 | (RefSeq) hypothetical protein (A)	--	protein DETOXIFICATION 46, chloroplastic [Cucumis sativus]	DTX46_ARATH RecName: Full=Protein DETOXIFICATION 46, chloroplastic {ECO:0000303|PubMed:11739388}; Short=AtDTX46 {ECO:0000303|PubMed:11739388}; AltName: Full=Multidrug and toxic compound extrusion protein 46 {ECO:0000305}; Short=MATE protein 46 {ECO:0000305}; AltName: Full=Protein EDS5 HOMOLOGUE {ECO:0000303|PubMed:26055508}; Flags: Precursor;	A0A0A0LJ49_CUCSA RecName: Full=Protein DETOXIFICATION {ECO:0000256|RuleBase:RU004914}; AltName: Full=Multidrug and toxic compound extrusion protein {ECO:0000256|RuleBase:RU004914};	Uncharacterized membrane protein, predicted efflux pump	GO:0009507,chloroplast; GO:0009941,chloroplast envelope; GO:0031969,chloroplast membrane; GO:0016021,integral component of membrane; GO:0015297,antiporter activity; GO:0042910,xenobiotic transmembrane transporter activity; GO:0003674,molecular_function; GO:0005215,transporter activity; GO:0015291,secondary active transmembrane transporter activity; GO:0022804,active transmembrane transporter acti…	PF01554.21:MatE	--	--	--
CsaV3_2G015270	green	322.466	69.6712	252.795	-183.124	3.3466	4.48	5.3822	7.7749	6.1689	4.4551	5.5904	5.1767	4.1182	chr2	12747279	12750908	+	CsaV3_2G015270	--	K01179 endoglucanase [EC:3.2.1.4] | (RefSeq) endoglucanase 24 (A)	ko00500: Starch and sucrose metabolism; ko01100: Metabolic pathways	endoglucanase 24 [Cucumis sativus]	GUN24_ARATH RecName: Full=Endoglucanase 24; EC=3.2.1.4; AltName: Full=Endo-1,4-beta glucanase 24; Flags: Precursor;	A0A0A0LPE9_CUCSA RecName: Full=Endoglucanase {ECO:0000256|RuleBase:RU361166}; EC=3.2.1.4 {ECO:0000256|RuleBase:RU361166};	--	GO:0005576,extracellular region; GO:0008810,cellulase activity; GO:0030245,cellulose catabolic process; GO:0010047,fruit dehiscence; GO:1990059,fruit valve development; GO:0009828,plant-type cell wall loosening; GO:0003674,molecular_function; GO:0003824,catalytic activity; GO:0004553,hydrolase activity, hydrolyzing O-glycosyl compounds; GO:0016787,hydrolase activity; GO:0016798,hydrolase activity…	PF00759.22:Glycosyl hydrolase family 9	--	--	--
CsaV3_2G015360	green	239.11	24.1685	214.942	-190.773	17.9523	17.9028	17.8193	18.7381	15.9876	17.9199	17.8884	17.7919	16.3237	chr2	12835919	12838502	-	CsaV3_2G015360	--	K02834 ribosome-binding factor A | (RefSeq) probable ribosome-binding factor A, chloroplastic (A)	--	probable ribosome-binding factor A, chloroplastic [Cucumis sativus]	RBFA_ARATH RecName: Full=Probable ribosome-binding factor A, chloroplastic; Flags: Precursor;	A0A0A0LIX7_CUCSA SubName: Full=Uncharacterized protein {ECO:0000313|EMBL:KGN61860.1};	--	GO:0009507,chloroplast; GO:0043024,ribosomal small subunit binding; GO:0042254,ribosome biogenesis; GO:0006364,rRNA processing; GO:0003674,molecular_function; GO:0005488,binding; GO:0043021,ribonucleoprotein complex binding; GO:0044877,protein-containing complex binding; GO:0008150,biological_process; GO:0009987,cellular process; GO:0022613,ribonucleoprotein complex biogenesis; GO:0044085,cellula…	PF02033.21:Ribosome-binding factor A	--	--	--
CsaV3_2G015590	green	202.002	28.6484	173.353	-144.705	20.2112	15.4774	18.8116	19.675	18.3098	16.0062	17.9968	18.2715	16.3185	chr2	12954476	12955393	+	CsaV3_2G015590	--	K14488 SAUR family protein | (RefSeq) auxin-responsive protein SAUR21 (A)	ko04075: Plant hormone signal transduction	hypothetical protein Csa_006730 [Cucumis sativus]	SAU23_ARATH RecName: Full=Auxin-responsive protein SAUR23 {ECO:0000305}; AltName: Full=Protein SMALL AUXIN UP RNA 23 {ECO:0000303|PubMed:12036261};	A0A0A0LJ03_CUCSA SubName: Full=Uncharacterized protein {ECO:0000313|EMBL:KGN61885.1};	--	GO:0005886,plasma membrane; GO:0009734,auxin-activated signaling pathway; GO:0040008,regulation of growth; GO:0009733,response to auxin; GO:0007154,cell communication; GO:0007165,signal transduction; GO:0008150,biological_process; GO:0009719,response to endogenous stimulus; GO:0009725,response to hormone; GO:0009755,hormone-mediated signaling pathway; GO:0009987,cellular process; GO:0010033,respo…	PF02519.17:Auxin responsive protein	--	--	--
CsaV3_2G016110	green	531.746	271.872	259.875	11.9969	2.748	1.2697	1.4133	4.8818	1.8892	1.2655	1.269	1.5744	1.8043	chr2	13348359	13350832	+	CsaV3_2G016110	--	K19042 E3 ubiquitin-protein ligase BOI and related proteins [EC:2.3.2.27] | (RefSeq) probable BOI-related E3 ubiquitin-protein ligase 3 isoform X1 (A)	--	probable BOI-related E3 ubiquitin-protein ligase 3 isoform X1 [Cucumis sativus]	BRG3_ARATH RecName: Full=Probable BOI-related E3 ubiquitin-protein ligase 3; EC=2.3.2.27 {ECO:0000250|UniProtKB:Q9FHE4}; AltName: Full=RING-type E3 ubiquitin transferase BRG3 {ECO:0000305};	A0A0A0LMD7_CUCSA RecName: Full=RING-type domain-containing protein {ECO:0000259|PROSITE:PS50089};	Predicted E3 ubiquitin ligase	GO:0005634,nucleus; GO:0046872,metal ion binding; GO:0004842,ubiquitin-protein transferase activity; GO:0006952,defense response; GO:0043161,proteasome-mediated ubiquitin-dependent protein catabolic process; GO:0043067,regulation of programmed cell death; GO:0003674,molecular_function; GO:0005488,binding; GO:0043167,ion binding; GO:0043169,cation binding; GO:0003824,catalytic activity; GO:0016740…	PF13920.9:Zinc finger, C3HC4 type (RING finger)	--	--	--
CsaV3_2G016530	green	295.827	78.6584	217.169	-138.511	2.8132	2.0787	2.9521	4.0833	1.6673	3.2692	2.6839	1.7988	2.184	chr2	13792761	13797585	+	CsaV3_2G016530	--	--	--	protein CONSERVED IN THE GREEN LINEAGE AND DIATOMS 27, chloroplastic isoform X1 [Cucumis sativus]	GLD27_ARATH RecName: Full=Protein CONSERVED IN THE GREEN LINEAGE AND DIATOMS 27, chloroplastic {ECO:0000303|PubMed:23043051}; Flags: Precursor;	A0A0A0LMH9_CUCSA SubName: Full=Uncharacterized protein {ECO:0000313|EMBL:KGN61972.1};	--	GO:0009507,chloroplast; GO:0016021,integral component of membrane; GO:1990641,response to iron ion starvation; GO:0006950,response to stress; GO:0008150,biological_process; GO:0009605,response to external stimulus; GO:0009991,response to extracellular stimulus; GO:0031667,response to nutrient levels; GO:0042594,response to starvation; GO:0050896,response to stimulus; GO:0005575,cellular_component…	PF06799.14:Conserved in the green lineage and diatoms 27	--	--	--
CsaV3_2G016890	green	487.365	113.865	373.5	-259.635	27.2827	23.6303	20.7464	32.0217	23.0582	21.9086	22.5802	17.5504	14.1626	chr2	14158583	14160300	+	CsaV3_2G016890	--	K13448 calcium-binding protein CML | (RefSeq) probable calcium-binding protein CML32 (A)	ko04626: Plant-pathogen interaction	probable calcium-binding protein CML32 [Cucumis sativus]	CML37_ARATH RecName: Full=Calcium-binding protein CML37 {ECO:0000303|Ref.5}; AltName: Full=Calmodulin-like protein 37 {ECO:0000303|Ref.5};	A0A0A0LMP3_CUCSA SubName: Full=Uncharacterized protein {ECO:0000313|EMBL:KGN62012.1};	Calmodulin and related proteins (EF-Hand superfamily)	GO:0005737,cytoplasm; GO:0005634,nucleus; GO:0005509,calcium ion binding; GO:0030234,enzyme regulator activity; GO:0071456,cellular response to hypoxia; GO:0010193,response to ozone; GO:0003674,molecular_function; GO:0005488,binding; GO:0043167,ion binding; GO:0043169,cation binding; GO:0046872,metal ion binding; GO:0098772,molecular function regulator activity; GO:0001666,response to hypoxia; GO…	PF00036.35:EF hand	--	--	--
CsaV3_2G017310	green	284.645	25.2846	259.36	-234.076	2.792	1.85	3.1044	3.3592	1.3373	2.8588	2.7134	2.1075	1.6099	chr2	14416231	14419691	-	CsaV3_2G017310	--	--	--	patatin-like protein 2 [Cucumis sativus]	PLP2_ARATH RecName: Full=Patatin-like protein 2; Short=AtPLP2; EC=3.1.1.-; AltName: Full=Patatin-related phospholipase A IIalpha; Short=pPLAIIa; AltName: Full=Phospholipase A IIA; Short=AtPLAIIA;	A0A5D3CPA6_CUCME RecName: Full=Patatin {ECO:0000256|RuleBase:RU361262}; EC=3.1.1.- {ECO:0000256|RuleBase:RU361262};	Ca2+-independent phospholipase A2	GO:0005737,cytoplasm; GO:0016020,membrane; GO:0005777,peroxisome; GO:0047372,acylglycerol lipase activity; GO:0042802,identical protein binding; GO:0016298,lipase activity; GO:0004620,phospholipase activity; GO:0071456,cellular response to hypoxia; GO:0051607,defense response to virus; GO:0016042,lipid catabolic process; GO:0006629,lipid metabolic process; GO:0031408,oxylipin biosynthetic process…	PF01734.25:Patatin-like phospholipase	--	--	--
CsaV3_2G017380	green	616.652	196.998	419.654	-222.655	1.9984	0.5166	0.6766	9.8908	1.2556	0.8156	2.4105	3.7787	2.8656	chr2	14487217	14489416	+	CsaV3_2G017380	--	--	--	patatin-like protein 3 [Cucumis sativus]	PLP3_ARATH RecName: Full=Patatin-like protein 3; Short=AtPLP3; EC=3.1.1.-; AltName: Full=Patatin-related phospholipase A IIbeta; Short=pPLAIIb; AltName: Full=Phospholipase A IVC; Short=AtPLAIVC;	A0A5D3CQM6_CUCME RecName: Full=Patatin {ECO:0000256|RuleBase:RU361262}; EC=3.1.1.- {ECO:0000256|RuleBase:RU361262};	Ca2+-independent phospholipase A2	GO:0005737,cytoplasm; GO:0047372,acylglycerol lipase activity; GO:0004620,phospholipase activity; GO:0006952,defense response; GO:0016042,lipid catabolic process; GO:0009737,response to abscisic acid; GO:0003674,molecular_function; GO:0003824,catalytic activity; GO:0016298,lipase activity; GO:0016787,hydrolase activity; GO:0016788,hydrolase activity, acting on ester bonds; GO:0052689,carboxylic e…	PF01734.25:Patatin-like phospholipase	--	--	--
CsaV3_2G018220	green	357.617	26.8994	330.718	-303.819	1.1601	0.6628	0.7996	0.9181	0.9233	0.7208	0.578	0.395	0.8386	chr2	15160242	15166592	-	CsaV3_2G018220	--	K11000 callose synthase [EC:2.4.1.-] | (RefSeq) callose synthase 5 (A)	--	hypothetical protein Csa_006210 [Cucumis sativus]	CALS5_ARATH RecName: Full=Callose synthase 5; EC=2.4.1.34; AltName: Full=1,3-beta-glucan synthase; AltName: Full=Protein GLUCAN SYNTHASE-LIKE 2; AltName: Full=Protein LESS ADHERENT POLLEN 1;	A0A0A0LJS7_CUCSA SubName: Full=Uncharacterized protein {ECO:0000313|EMBL:KGN62150.1};	1,3-beta-glucan synthase/callose synthase catalytic subunit	GO:0000148,1,3-beta-D-glucan synthase complex; GO:0016021,integral component of membrane; GO:0005886,plasma membrane; GO:0003843,1,3-beta-D-glucan synthase activity; GO:0046527,glucosyltransferase activity; GO:0006075,(1->3)-beta-D-glucan biosynthetic process; GO:0071555,cell wall organization; GO:0009556,microsporogenesis; GO:0009555,pollen development; GO:0009846,pollen germination; GO:0009860,…	PF02364.18:1,3-beta-glucan synthase component	--	--	--
CsaV3_2G018330	green	288.808	52.509	236.299	-183.79	7.2052	9.6636	9.4501	11.5514	8.7016	9.5588	9.9513	8.4394	9.3586	chr2	15225109	15229128	+	CsaV3_2G018330	--	K06170 presenilin enhancer 2 | (RefSeq) probable gamma-secretase subunit PEN-2 (A)	--	probable gamma-secretase subunit PEN-2 [Cucumis sativus]	PEN2_ARATH RecName: Full=Probable gamma-secretase subunit PEN-2;	A0A0A0LK38_CUCSA SubName: Full=Uncharacterized protein {ECO:0000313|EMBL:KGN62163.1};	Predicted membrane protein	GO:0070765,gamma-secretase complex; GO:0005798,Golgi-associated vesicle; GO:0016021,integral component of membrane; GO:0007219,Notch signaling pathway; GO:0007154,cell communication; GO:0007165,signal transduction; GO:0007166,cell surface receptor signaling pathway; GO:0008150,biological_process; GO:0009987,cellular process; GO:0023052,signaling; GO:0050789,regulation of biological process; GO:00…	PF10251.12:Presenilin enhancer-2 subunit of gamma secretase	--	--	--
CsaV3_2G019360	green	552.215	292.379	259.836	32.5431	0	0	0	0.0791	0	0	0	0	0	chr2	15351291	15352794	+	CsaV3_2G019360	--	K24083 abhydrolase domain-containing protein 13 [EC:3.-.-.-] | (RefSeq) protein bem46-like isoform X1 (A)	--	hypothetical protein Csa_016936 [Cucumis sativus]	ALFL2_ARATH RecName: Full=PHD finger protein ALFIN-LIKE 2; Short=Protein AL2; Contains: RecName: Full=PHD finger protein ALFIN-LIKE 2, N-terminally processed;	A0A0A0KPZ8_CUCSA RecName: Full=Alfin domain-containing protein {ECO:0000259|Pfam:PF12165};	Uncharacterized PHD Zn-finger protein	GO:0005634,nucleus; GO:0042393,histone binding; GO:0046872,metal ion binding; GO:0000976,transcription cis-regulatory region binding; GO:0003712,transcription coregulator activity; GO:0006325,chromatin organization; GO:0003674,molecular_function; GO:0005488,binding; GO:0005515,protein binding; GO:0043167,ion binding; GO:0043169,cation binding; GO:0001067,transcription regulatory region nucleic ac…	PF12165.11:Alfin	--	--	--
CsaV3_2G019380	green	487.978	206.017	281.961	-75.9445	0	0	0.0903	0.3456	0.0838	0	0	0	0.082	chr2	15358629	15371105	+	CsaV3_2G019380	--	K18822 soyasapogenol B glucuronide galactosyltransferase [EC:2.4.1.272] | (RefSeq) soyasapogenol B glucuronide galactosyltransferase-like (A)	--	hypothetical protein Csa_023848, partial [Cucumis sativus]	SGT2_SOYBN RecName: Full=Soyasapogenol B glucuronide galactosyltransferase; EC=2.4.1.272; AltName: Full=Soyasaponin glycosyltransferase 2; AltName: Full=UDP-galactose:SBMG-galactosyltransferase;	A0A1S3C6V9_CUCME SubName: Full=soyasapogenol B glucuronide galactosyltransferase-like {ECO:0000313|RefSeq:XP_008457740.2};	UDP-glucuronosyl and UDP-glucosyl transferase	GO:0102240,soyasapogenol B glucuronide galactosyltransferase activity; GO:0008194,UDP-glycosyltransferase activity; GO:0003674,molecular_function; GO:0003824,catalytic activity; GO:0016740,transferase activity; GO:0016757,glycosyltransferase activity; GO:0016758,hexosyltransferase activity	--	--	--	--
CsaV3_2G019440	green	490.51	220.807	269.703	-48.8956	8.2467	8.0348	8.3286	15.2278	9.1038	8.1528	6.6004	8.8771	6.3158	chr2	15464609	15468680	+	CsaV3_2G019440	--	K05681 ATP-binding cassette, subfamily G (WHITE), member 2 | (RefSeq) ABC transporter G family member 5 (A)	ko02010: ABC transporters	hypothetical protein Csa_016931 [Cucumis sativus]	AB5G_ARATH RecName: Full=ABC transporter G family member 5; Short=ABC transporter ABCG.5; Short=AtABCG5; AltName: Full=White-brown complex homolog protein 5; Short=AtWBC5;	A0A5A7TCC4_CUCME SubName: Full=ABC transporter G family member 5 {ECO:0000313|EMBL:KAA0040753.1};	Transporter, ABC superfamily (Breast cancer resistance protein)	GO:0016021,integral component of membrane; GO:0016020,membrane; GO:0005524,ATP binding; GO:0042626,ATPase-coupled transmembrane transporter activity; GO:0055085,transmembrane transport; GO:0000166,nucleotide binding; GO:0003674,molecular_function; GO:0005488,binding; GO:0017076,purine nucleotide binding; GO:0030554,adenyl nucleotide binding; GO:0032553,ribonucleotide binding; GO:0032555,purine ri…	PF01061.27:ABC-2 type transporter	--	--	--
CsaV3_2G019750	green	348.795	44.8642	303.931	-259.067	40.3509	48.9717	42.0094	55.3825	49.4183	44.5088	41.1064	46.0189	51.4135	chr2	15746829	15755894	-	CsaV3_2G019750	--	K05546 mannosyl-oligosaccharide alpha-1,3-glucosidase [EC:3.2.1.207] | (RefSeq) probable glucan 1,3-alpha-glucosidase (A)	ko00510: N-Glycan biosynthesis; ko01100: Metabolic pathways; ko04141: Protein processing in endoplasmic reticulum	probable glucan 1,3-alpha-glucosidase [Cucumis sativus]	PSL5_ARATH RecName: Full=Probable glucan 1,3-alpha-glucosidase; EC=3.2.1.84; AltName: Full=Glucosidase II subunit alpha; AltName: Full=Protein PRIORITY IN SWEET LIFE 5; AltName: Full=Protein RADIAL SWELLING 3; Flags: Precursor;	A0A0A0LJZ9_CUCSA RecName: Full=Gal_mutarotas_2 domain-containing protein {ECO:0000259|Pfam:PF13802};	Glucosidase II catalytic (alpha) subunit and related enzymes, glycosyl hydrolase family 31	GO:0005783,endoplasmic reticulum; GO:0009536,plastid; GO:0090599,alpha-glucosidase activity; GO:0030246,carbohydrate binding; GO:0033919,glucan 1,3-alpha-glucosidase activity; GO:0015926,glucosidase activity; GO:0004553,hydrolase activity, hydrolyzing O-glycosyl compounds; GO:0030244,cellulose biosynthetic process; GO:0042742,defense response to bacterium; GO:0006491,N-glycan processing; GO:00098…	PF01055.29:Glycosyl hydrolases family 31	--	--	--
CsaV3_2G022180	green	226.671	25.1684	201.503	-176.335	31.2859	36.3638	35.6687	38.0501	31.3314	35.6875	30.3432	34.4757	34.1962	chr2	16343267	16349516	+	CsaV3_2G022180	--	K00521 ferric-chelate reductase [EC:1.16.1.7] | (RefSeq) ferric reduction oxidase 7, chloroplastic-like (A)	--	NAC domain-containing protein 21/22 [Cucumis sativus]	NAC22_ARATH RecName: Full=NAC domain-containing protein 21/22; Short=ANAC021/ANAC022;	A0A0A0LDG6_CUCSA RecName: Full=NAC domain-containing protein {ECO:0000259|PROSITE:PS51005};	--	GO:0005634,nucleus; GO:0003677,DNA binding; GO:0003700,DNA-binding transcription factor activity; GO:0009734,auxin-activated signaling pathway; GO:0048527,lateral root development; GO:0003674,molecular_function; GO:0003676,nucleic acid binding; GO:0005488,binding; GO:0097159,organic cyclic compound binding; GO:1901363,heterocyclic compound binding; GO:0140110,transcription regulator activity; GO:…	PF02365.18:No apical meristem (NAM) protein	NAC	TF	NAC
CsaV3_2G023220	green	376.777	120.091	256.686	-136.594	0.8746	1.0621	1.3706	2.2086	0.8032	1.0208	1.2067	1.1853	0.5237	chr2	16792794	16793583	-	CsaV3_2G023220	--	K15718 linoleate 9S-lipoxygenase [EC:1.13.11.58] | (RefSeq) LOW QUALITY PROTEIN: linoleate 9S-lipoxygenase 6 (A)	ko00591: Linoleic acid metabolism	hypothetical protein Csa_023390 [Cucumis sativus]	LOX15_SOLTU RecName: Full=Probable linoleate 9S-lipoxygenase 5; EC=1.13.11.58; AltName: Full=Leaf lipoxygenase;	A0A0A0LGD2_CUCSA SubName: Full=Lipoxygenase {ECO:0000313|EMBL:KGN60923.1};	--	GO:0005737,cytoplasm; GO:1990136,linoleate 9S-lipoxygenase activity; GO:0046872,metal ion binding; GO:0016702,oxidoreductase activity, acting on single donors with incorporation of molecular oxygen, incorporation of two atoms of oxygen; GO:0006633,fatty acid biosynthetic process; GO:0034440,lipid oxidation; GO:0031408,oxylipin biosynthetic process; GO:0003674,molecular_function; GO:0003824,cataly…	PF00305.22:Lipoxygenase	--	--	--
CsaV3_2G024220	green	482.992	70.8087	412.183	-341.374	21.2441	15.3363	17.0026	26.5896	22.5757	18.1135	21.8223	21.7041	19.3939	chr2	16814517	16816460	+	CsaV3_2G024220	--	--	--	hypothetical protein Csa_018606 [Cucumis sativus]	--	A0A0A0LMI6_CUCSA SubName: Full=Uncharacterized protein {ECO:0000313|EMBL:KGN62249.1};	--	--	--	--	--	--
CsaV3_2G024500	green	332.818	76.4724	256.346	-179.874	13.869	9.7023	13.4089	17.5995	16.5088	11.9196	12.1421	11.0496	12.2467	chr2	16980543	16981391	+	CsaV3_2G024500	--	K00799 glutathione S-transferase [EC:2.5.1.18] | (RefSeq) glutathione S-transferase (A)	ko00480: Glutathione metabolism; ko01100: Metabolic pathways	glutathione S-transferase [Cucumis sativus]	GSTF8_ARATH RecName: Full=Glutathione S-transferase F8, chloroplastic; Short=AtGSTF8; EC=2.5.1.18; AltName: Full=AtGSTF5; AltName: Full=GST class-phi member 8; AltName: Full=Glutathione S-transferase 6; Flags: Precursor;	A0A0A0LN92_CUCSA RecName: Full=Glutathione transferase {ECO:0000256|ARBA:ARBA00012452}; EC=2.5.1.18 {ECO:0000256|ARBA:ARBA00012452};	Glutathione S-transferase	GO:0009507,chloroplast; GO:0009941,chloroplast envelope; GO:0009570,chloroplast stroma; GO:0005737,cytoplasm; GO:0005829,cytosol; GO:0005634,nucleus; GO:0000325,plant-type vacuole; GO:0010319,stromule; GO:0009579,thylakoid; GO:0043295,glutathione binding; GO:0004364,glutathione transferase activity; GO:0004601,peroxidase activity; GO:1901149,salicylic acid binding; GO:0071456,cellular response to…	PF02798.23:Glutathione S-transferase, N-terminal domain	--	--	--
CsaV3_2G024660	green	536.98	231.522	305.459	-73.9369	2.4428	3.0062	1.9644	6.9723	2.5086	1.355	1.4919	0.9391	0.9009	chr2	17093711	17098581	-	CsaV3_2G024660	--	K01184 polygalacturonase [EC:3.2.1.15] | (RefSeq) polygalacturonase At1g48100 (A)	ko00040: Pentose and glucuronate interconversions; ko01100: Metabolic pathways	polygalacturonase At1g48100 [Cucumis sativus]	PGLR4_ARATH RecName: Full=Polygalacturonase At1g48100; Short=PG; EC=3.2.1.15; AltName: Full=Pectinase At1g48100; Flags: Precursor;	A0A0A0LNA5_CUCSA SubName: Full=Uncharacterized protein {ECO:0000313|EMBL:KGN62292.1};	--	GO:0005576,extracellular region; GO:0004650,polygalacturonase activity; GO:0005975,carbohydrate metabolic process; GO:0009831,plant-type cell wall modification involved in multidimensional cell growth; GO:0003674,molecular_function; GO:0003824,catalytic activity; GO:0004553,hydrolase activity, hydrolyzing O-glycosyl compounds; GO:0016787,hydrolase activity; GO:0016798,hydrolase activity, acting o…	PF00295.20:Glycosyl hydrolases family 28	--	--	--
CsaV3_2G024780	green	440.515	128.278	312.238	-183.96	17.0927	14.3577	14.7784	21.0255	17.7341	15.899	15.0098	14.8017	18.3022	chr2	17156879	17162137	+	CsaV3_2G024780	--	K13418 somatic embryogenesis receptor kinase 1 [EC:2.7.10.1 2.7.11.1] | (RefSeq) hypothetical protein (A)	--	protein NSP-INTERACTING KINASE 3 isoform X1 [Cucumis sativus]	NIK3_ARATH RecName: Full=Protein NSP-INTERACTING KINASE 3; EC=2.7.11.1; AltName: Full=LRR receptor-like serine/threonine-protein kinase NIK3; Flags: Precursor;	A0A0A0LMQ0_CUCSA RecName: Full=Protein kinase domain-containing protein {ECO:0000259|PROSITE:PS50011};	--	GO:0016021,integral component of membrane; GO:0005886,plasma membrane; GO:0005524,ATP binding; GO:0015026,coreceptor activity; GO:0106310,protein serine kinase activity; GO:0004674,protein serine/threonine kinase activity; GO:0048653,anther development; GO:0006952,defense response; GO:0007639,homeostasis of number of meristem cells; GO:0006468,protein phosphorylation; GO:0000166,nucleotide bindin…	PF00069.28:Protein kinase domain	--	--	--
CsaV3_2G024800	green	559.509	261.374	298.134	-36.7604	4.7615	4.0787	3.7992	10.9051	4.9571	3.36	3.8618	5.1065	4.633	chr2	17169389	17179678	+	CsaV3_2G024800	--	--	--	homeobox protein knotted-1-like 6 [Cucumis sativus]	KNAT6_ARATH RecName: Full=Homeobox protein knotted-1-like 6; AltName: Full=Protein KNAT6;	A0A1S3BA77_CUCME SubName: Full=homeobox protein knotted-1-like 6 {ECO:0000313|RefSeq:XP_008444355.1};	Transcription factor MEIS1 and related HOX domain proteins	GO:0005634,nucleus; GO:0003700,DNA-binding transcription factor activity; GO:0000981,DNA-binding transcription factor activity, RNA polymerase II-specific; GO:0000978,RNA polymerase II cis-regulatory region sequence-specific DNA binding; GO:0000976,transcription cis-regulatory region binding; GO:0010073,meristem maintenance; GO:0006357,regulation of transcription by RNA polymerase II; GO:0003674,…	PF03790.16:KNOX1 domain	HB-KNOX	TF	HB->HB-KNOX
CsaV3_2G024920	green	459.479	108.278	351.201	-242.924	2.7882	1.9083	2.0487	2.7803	2.1919	2.3665	1.7874	1.7175	1.7264	chr2	17219865	17222590	-	CsaV3_2G024920	--	K00276 primary-amine oxidase [EC:1.4.3.21] | (RefSeq) hypothetical protein (A)	ko00260: Glycine, serine and threonine metabolism; ko00350: Tyrosine metabolism; ko00360: Phenylalanine metabolism; ko00410: beta-Alanine metabolism; ko00950: Isoquinoline alkaloid biosynthesis; ko00960: Tropane, piperidine and pyridine alkaloid biosynthesis; ko01100: Metabolic pathways; ko01110: Biosynthesis of secondary metabolites	ARM REPEAT PROTEIN INTERACTING WITH ABF2 [Cucumis sativus]	--	A0A0A0LK80_CUCSA SubName: Full=Uncharacterized protein {ECO:0000313|EMBL:KGN62320.1};	--	GO:0007166,cell surface receptor signaling pathway; GO:0007154,cell communication; GO:0007165,signal transduction; GO:0008150,biological_process; GO:0009987,cellular process; GO:0023052,signaling; GO:0050789,regulation of biological process; GO:0050794,regulation of cellular process; GO:0050896,response to stimulus; GO:0051716,cellular response to stimulus; GO:0065007,biological regulation	PF00514.26:Armadillo/beta-catenin-like repeat	--	--	--
CsaV3_2G025130	green	289.781	50.4044	239.377	-188.973	32.1848	35.0459	28.9903	36.3968	32.6412	33.655	29.9811	32.7331	29.9387	chr2	17321170	17324539	-	CsaV3_2G025130	--	K10251 17beta-estradiol 17-dehydrogenase / very-long-chain 3-oxoacyl-CoA reductase [EC:1.1.1.62 1.1.1.330] | (RefSeq) very-long-chain 3-oxoacyl-CoA reductase 1 (A)	ko00062: Fatty acid elongation; ko01040: Biosynthesis of unsaturated fatty acids; ko01100: Metabolic pathways; ko01110: Biosynthesis of secondary metabolites; ko01212: Fatty acid metabolism	very-long-chain 3-oxoacyl-CoA reductase 1 [Cucumis sativus]	KCR1_ARATH RecName: Full=Very-long-chain 3-oxoacyl-CoA reductase 1; EC=1.1.1.330; AltName: Full=Beta-ketoacyl reductase 1; Short=AtKCR1; AltName: Full=Protein GLOSSY 8; Short=gl8At;	A0A0A0LNE9_CUCSA SubName: Full=Uncharacterized protein {ECO:0000313|EMBL:KGN62342.1};	--	GO:0005783,endoplasmic reticulum; GO:0005789,endoplasmic reticulum membrane; GO:0016021,integral component of membrane; GO:0005739,mitochondrion; GO:0102339,3-oxo-arachidoyl-CoA reductase activity; GO:0102340,3-oxo-behenoyl-CoA reductase activity; GO:0102342,3-oxo-cerotoyl-CoA reductase activity; GO:0102341,3-oxo-lignoceroyl-CoA reductase activity; GO:0018454,acetoacetyl-CoA reductase activity; G…	PF00106.28:short chain dehydrogenase	--	--	--
CsaV3_2G025740	green	238.142	52.3375	185.805	-133.467	0.0393	0.3724	0.0843	0.4436	0.1564	0.2386	0.1175	0.163	0.2295	chr2	17669169	17671036	+	CsaV3_2G025740	--	--	--	uncharacterized protein LOC101203978 [Cucumis sativus]	--	A0A0A0LQZ6_CUCSA SubName: Full=Uncharacterized protein {ECO:0000313|EMBL:KGN62406.1};	--	GO:0016021,integral component of membrane; GO:0005575,cellular_component; GO:0016020,membrane; GO:0031224,intrinsic component of membrane; GO:0110165,cellular anatomical entity	PF03080.18:Neprosin	--	--	--
CsaV3_2G026690	green	562.289	283.892	278.398	5.49368	20.2703	5.4068	3.906	61.0416	14.8685	5.6689	7.1671	9.3901	14.6335	chr2	18263195	18263849	+	CsaV3_2G026690	--	K09843 (+)-abscisic acid 8'-hydroxylase [EC:1.14.14.137] | (RefSeq) abscisic acid 8'-hydroxylase CYP707A1-like (A)	ko00906: Carotenoid biosynthesis; ko01110: Biosynthesis of secondary metabolites	hypothetical protein Csa_018576, partial [Cucumis sativus]	ABAH3_ORYSJ RecName: Full=Abscisic acid 8'-hydroxylase 3; Short=ABA 8'-hydroxylase 3; EC=1.14.14.137 {ECO:0000250|UniProtKB:Q949P1}; AltName: Full=Cytochrome P450 707A7; AltName: Full=OsABA8ox3;	A0A0A0LKV6_CUCSA SubName: Full=Uncharacterized protein {ECO:0000313|EMBL:KGN62505.1};	Cytochrome P450 CYP4/CYP19/CYP26 subfamilies	GO:0016021,integral component of membrane; GO:0010295,(+)-abscisic acid 8'-hydroxylase activity; GO:0020037,heme binding; GO:0005506,iron ion binding; GO:0004497,monooxygenase activity; GO:0016491,oxidoreductase activity; GO:0046345,abscisic acid catabolic process; GO:0016125,sterol metabolic process; GO:0003674,molecular_function; GO:0003824,catalytic activity; GO:0016705,oxidoreductase activity…	PF00067.25:Cytochrome P450	--	--	--
CsaV3_2G027800	green	312.976	76.9428	236.033	-159.091	0.4841	0.5094	0.7266	1.7877	1.0594	0.7834	1.4471	0.5017	0.6594	chr2	18397448	18398613	-	CsaV3_2G027800	--	K03671 thioredoxin 1 | (RefSeq) thioredoxin H-type-like (A)	--	hypothetical protein Csa_022233 [Cucumis sativus]	TRL4_ARATH RecName: Full=Thioredoxin-like 4, chloroplastic; AltName: Full=Lilium-type thioredoxin 3; Flags: Precursor;	A0A0A0LP39_CUCSA RecName: Full=Thioredoxin domain-containing protein {ECO:0000259|PROSITE:PS51352};	Predicted transcriptional regulator	GO:0009507,chloroplast; GO:0009570,chloroplast stroma; GO:0005575,cellular_component; GO:0005622,intracellular anatomical structure; GO:0005737,cytoplasm; GO:0009536,plastid; GO:0043226,organelle; GO:0043227,membrane-bounded organelle; GO:0043229,intracellular organelle; GO:0043231,intracellular membrane-bounded organelle; GO:0110165,cellular anatomical entity; GO:0009532,plastid stroma	PF00085.23:Thioredoxin	--	--	--
CsaV3_2G027910	green	526.228	187.191	339.037	-151.846	20.4944	9.6754	15.5048	28.7855	13.4334	10.752	8.3976	4.9623	9.1786	chr2	18456879	18457988	+	CsaV3_2G027910	--	--	--	hypothetical protein Csa_022281 [Cucumis sativus]	--	A0A0A0LKW7_CUCSA SubName: Full=Uncharacterized protein {ECO:0000313|EMBL:KGN62520.1};	--	--	--	--	--	--
CsaV3_2G028210	green	411.277	58.6131	352.664	-294.051	4.044	3.791	3.2704	4.1768	4.078	3.4621	3.2044	3.6044	3.2902	chr2	18606902	18612955	+	CsaV3_2G028210	--	K13963 serpin B | (RefSeq) serpin-ZX (A)	--	serpin-ZX [Cucumis sativus]	SPZX_ARATH RecName: Full=Serpin-ZX; AltName: Full=ArathZx; AltName: Full=AtSerpin1; AltName: Full=Serpin-1;	A0A0A0LKY7_CUCSA RecName: Full=SERPIN domain-containing protein {ECO:0000259|SMART:SM00093};	Serpin	GO:0048046,apoplast; GO:0005737,cytoplasm; GO:0005615,extracellular space; GO:0004869,cysteine-type endopeptidase inhibitor activity; GO:0004867,serine-type endopeptidase inhibitor activity; GO:0003674,molecular_function; GO:0004857,enzyme inhibitor activity; GO:0004866,endopeptidase inhibitor activity; GO:0030234,enzyme regulator activity; GO:0030414,peptidase inhibitor activity; GO:0061134,pept…	PF00079.23:Serpin (serine protease inhibitor)	--	--	--
CsaV3_2G028270	green	379.049	144.143	234.906	-90.7627	6.8347	7.0531	9.3201	16.6095	10.0339	6.8458	11.1082	6.464	8.0707	chr2	18629517	18634221	-	CsaV3_2G028270	--	K20043 clathrin coat assembly protein AP180 | (RefSeq) putative clathrin assembly protein At5g35200 (A)	--	hypothetical protein Csa_022652 [Cucumis sativus]	DOF34_ARATH RecName: Full=Dof zinc finger protein DOF3.4; Short=AtDOF3.4; AltName: Full=OBF-binding protein 1;	A0A0A0LKY9_CUCSA RecName: Full=Dof-type domain-containing protein {ECO:0000259|PROSITE:PS50884};	--	GO:0005634,nucleus; GO:0003677,DNA binding; GO:0003700,DNA-binding transcription factor activity; GO:0000976,transcription cis-regulatory region binding; GO:0008270,zinc ion binding; GO:0042545,cell wall modification; GO:0045787,positive regulation of cell cycle; GO:0045893,positive regulation of DNA-templated transcription; GO:0009733,response to auxin; GO:0009751,response to salicylic acid; GO:…	PF02701.18:Dof domain, zinc finger	C2C2-Dof	TF	C2C2->C2C2-Dof
CsaV3_2G028300	green	262.621	67.3433	195.277	-127.934	0.2735	0.2559	0.0977	0.717	0.3023	0.4303	0.5753	0.126	0.1183	chr2	18654351	18656797	-	CsaV3_2G028300	--	K14863 ribosome biogenesis protein | (RefSeq) LOW QUALITY PROTEIN: ribosome biogenesis protein WDR12 homolog (A)	--	protein JINGUBANG [Cucumis sativus]	JGB_ARATH RecName: Full=Protein JINGUBANG {ECO:0000303|PubMed:27468890};	A0A0A0LLC5_CUCSA SubName: Full=Uncharacterized protein {ECO:0000313|EMBL:KGN62558.1};	FOG: WD40 repeat	GO:0005737,cytoplasm; GO:0005634,nucleus; GO:0009846,pollen germination; GO:0000003,reproduction; GO:0008150,biological_process; GO:0009856,pollination; GO:0022414,reproductive process; GO:0032501,multicellular organismal process; GO:0044706,multi-multicellular organism process; GO:0005575,cellular_component; GO:0005622,intracellular anatomical structure; GO:0110165,cellular anatomical entity; GO…	PF00400.35:WD domain, G-beta repeat	--	--	--
CsaV3_2G028390	green	294.064	50.695	243.369	-192.674	7.4931	8.6567	7.1771	10.5566	9.3428	4.9852	7.9974	6.9025	6.3188	chr2	18691225	18692820	-	CsaV3_2G028390	--	K20893 probable galacturonosyltransferase-like 1 [EC:2.4.1.-] | (RefSeq) probable galacturonosyltransferase-like 1 (A)	--	putative galacturonosyltransferase-like 1 [Cucumis melo var. makuwa]	GATL1_ARATH RecName: Full=Probable galacturonosyltransferase-like 1; EC=2.4.1.-; AltName: Full=Protein GAOLAOZHUANGREN 1; AltName: Full=Protein PARVUS;	A0A5A7VAB8_CUCME RecName: Full=Hexosyltransferase {ECO:0000256|RuleBase:RU362027}; EC=2.4.1.- {ECO:0000256|RuleBase:RU362027};	--	GO:0005783,endoplasmic reticulum; GO:0005789,endoplasmic reticulum membrane; GO:0005794,Golgi apparatus; GO:0016021,integral component of membrane; GO:0047262,polygalacturonate 4-alpha-galacturonosyltransferase activity; GO:0052386,cell wall thickening; GO:0010417,glucuronoxylan biosynthetic process; GO:0048366,leaf development; GO:0032504,multicellular organism reproduction; GO:0045489,pectin bi…	PF01501.23:Glycosyl transferase family 8	--	--	--
CsaV3_2G028510	green	459.306	122.619	336.687	-214.068	10.0826	10.1261	10.2617	12.4172	9.063	8.4639	10.3017	9.8124	9.7109	chr2	18745171	18747558	+	CsaV3_2G028510	--	K14503 brassinosteroid resistant 1/2 | (RefSeq) protein BRASSINAZOLE-RESISTANT 1 (A)	ko04075: Plant hormone signal transduction	protein BRASSINAZOLE-RESISTANT 1 [Cucumis sativus]	BZR2_ARATH RecName: Full=Protein BRASSINAZOLE-RESISTANT 2 {ECO:0000303|PubMed:11970900}; AltName: Full=Protein 107; AltName: Full=Protein BIN2 SUBSTRATE 1 {ECO:0000303|PubMed:12427989}; AltName: Full=Protein BRI1-EMS-SUPPRESSOR 1 {ECO:0000303|PubMed:12007405};	A0A0A0LNK5_CUCSA RecName: Full=BES1_N domain-containing protein {ECO:0000259|Pfam:PF05687};	--	GO:0005737,cytoplasm; GO:0005634,nucleus; GO:0003677,DNA binding; GO:0003700,DNA-binding transcription factor activity; GO:0009742,brassinosteroid mediated signaling pathway; GO:0071367,cellular response to brassinosteroid stimulus; GO:1904961,quiescent center organization; GO:0006351,DNA-templated transcription; GO:0003674,molecular_function; GO:0003676,nucleic acid binding; GO:0005488,binding; …	PF05687.16:BES1/BZR1 plant transcription factor, N-terminal	BES1	TF	BES1
CsaV3_2G028560	green	397.986	76.9711	321.015	-244.044	20.3215	18.2807	19.1419	22.5222	22.1179	19.1463	17.4198	19.1748	19.4661	chr2	18770733	18775277	-	CsaV3_2G028560	--	K20798 small RNA 2'-O-methyltransferase [EC:2.1.1.-] | (RefSeq) small RNA 2'-O-methyltransferase-like (A)	--	uncharacterized membrane protein At1g75140 [Cucumis sativus]	Y1514_ARATH RecName: Full=Uncharacterized membrane protein At1g75140;	A0A0A0LNK9_CUCSA SubName: Full=Uncharacterized protein {ECO:0000313|EMBL:KGN62584.1};	--	GO:0005783,endoplasmic reticulum; GO:0016021,integral component of membrane; GO:0005739,mitochondrion; GO:0005575,cellular_component; GO:0005622,intracellular anatomical structure; GO:0005737,cytoplasm; GO:0012505,endomembrane system; GO:0043226,organelle; GO:0043227,membrane-bounded organelle; GO:0043229,intracellular organelle; GO:0043231,intracellular membrane-bounded organelle; GO:0110165,cel…	--	--	--	--
CsaV3_2G028920	green	382.699	123.221	259.478	-136.257	10.0046	5.0515	5.7248	13.3616	10.543	4.1731	5.1323	4.2199	7.3732	chr2	18943496	18947183	-	CsaV3_2G028920	--	K09843 (+)-abscisic acid 8'-hydroxylase [EC:1.14.14.137] | (RefSeq) abscisic acid 8'-hydroxylase 2 isoform X1 (A)	ko00906: Carotenoid biosynthesis; ko01110: Biosynthesis of secondary metabolites	abscisic acid 8'-hydroxylase 2 isoform X1 [Cucumis sativus]	ABAH2_ARATH RecName: Full=Abscisic acid 8'-hydroxylase 2; Short=ABA 8'-hydroxylase 2; EC=1.14.14.137 {ECO:0000250|UniProtKB:Q949P1}; AltName: Full=Cytochrome P450 707A2;	A0A0A0LL33_CUCSA SubName: Full=Uncharacterized protein {ECO:0000313|EMBL:KGN62620.1};	Cytochrome P450 CYP4/CYP19/CYP26 subfamilies	GO:0016021,integral component of membrane; GO:0010295,(+)-abscisic acid 8'-hydroxylase activity; GO:0020037,heme binding; GO:0005506,iron ion binding; GO:0004497,monooxygenase activity; GO:0016491,oxidoreductase activity; GO:0046345,abscisic acid catabolic process; GO:0009687,abscisic acid metabolic process; GO:0048838,release of seed from dormancy; GO:0010114,response to red light; GO:0009639,re…	PF00067.25:Cytochrome P450	--	--	--
CsaV3_2G029960	green	325.451	61.954	263.497	-201.543	7.8253	7.1913	8.8037	10.1193	7.5655	6.6886	6.0403	8.4807	6.1127	chr2	19596881	19598809	+	CsaV3_2G029960	--	K20043 clathrin coat assembly protein AP180 | (GenBank) clathrin assembly protein (A)	--	putative clathrin assembly protein At4g40080 [Cucumis sativus]	CAP16_ARATH RecName: Full=Putative clathrin assembly protein At4g40080;	A0A0A0LLA1_CUCSA RecName: Full=ENTH domain-containing protein {ECO:0000259|PROSITE:PS50942};	Clathrin assembly protein AP180 and related proteins, contain ENTH domain	GO:0005905,clathrin-coated pit; GO:0030136,clathrin-coated vesicle; GO:0005794,Golgi apparatus; GO:0005545,1-phosphatidylinositol binding; GO:0032050,clathrin heavy chain binding; GO:0005546,phosphatidylinositol-4,5-bisphosphate binding; GO:0000149,SNARE binding; GO:0048268,clathrin coat assembly; GO:0072583,clathrin-dependent endocytosis; GO:0006900,vesicle budding from membrane; GO:0003674,mole…	PF07651.19:ANTH domain	--	--	--
CsaV3_2G029990	green	450.173	222.297	227.876	-5.5786	4.0638	3.846	3.4481	9.7474	3.1993	5.5889	2.7967	2.9389	3.0723	chr2	19624262	19626972	+	CsaV3_2G029990	--	K00850 6-phosphofructokinase 1 [EC:2.7.1.11] | (RefSeq) ATP-dependent 6-phosphofructokinase 6-like (A)	ko00010: Glycolysis / Gluconeogenesis; ko00030: Pentose phosphate pathway; ko00051: Fructose and mannose metabolism; ko00052: Galactose metabolism; ko01100: Metabolic pathways; ko01110: Biosynthesis of secondary metabolites; ko01200: Carbon metabolism; ko01230: Biosynthesis of amino acids; ko03018: RNA degradation	purine permease 3 [Cucumis sativus]	PUP1_ARATH RecName: Full=Purine permease 1 {ECO:0000303|PubMed:10662864}; Short=AtPUP1 {ECO:0000303|PubMed:10662864};	A0A0A0LLR0_CUCSA RecName: Full=Probable purine permease {ECO:0000256|RuleBase:RU368015};	--	GO:0005887,integral component of plasma membrane; GO:0005345,purine nucleobase transmembrane transporter activity; GO:0015211,purine nucleoside transmembrane transporter activity; GO:0010184,cytokinin transport; GO:0006863,purine nucleobase transport; GO:0003674,molecular_function; GO:0005215,transporter activity; GO:0015205,nucleobase transmembrane transporter activity; GO:0022857,transmembrane …	PF16913.8:Purine nucleobase transmembrane transport	--	--	--
CsaV3_2G030030	green	543.937	304.746	239.191	65.5552	5.4007	0.5065	0.1147	21.4481	0.6383	1.8389	0.373	0.0554	0.1041	chr2	19649843	19656398	+	CsaV3_2G030030	--	--	--	hypothetical protein Csa_022631 [Cucumis sativus]	STR6_ARATH RecName: Full=Rhodanese-like domain-containing protein 6; AltName: Full=Sulfurtransferase 6; Short=AtStr6;	A0A5A7VDJ4_CUCME SubName: Full=Esterase OVCA2-like {ECO:0000313|EMBL:KAA0065117.1};	Phospholipase/carboxyhydrolase	GO:0005737,cytoplasm; GO:0005634,nucleus; GO:0016787,hydrolase activity; GO:0003674,molecular_function; GO:0003824,catalytic activity; GO:0005575,cellular_component; GO:0005622,intracellular anatomical structure; GO:0110165,cellular anatomical entity; GO:0043226,organelle; GO:0043227,membrane-bounded organelle; GO:0043229,intracellular organelle; GO:0043231,intracellular membrane-bounded organelle	PF03959.16:Serine hydrolase (FSH1)	--	--	--
CsaV3_2G030080	green	233.379	22.7031	210.676	-187.973	4.8942	3.4338	3.8832	4.4517	2.7266	2.6401	4.0965	3.9223	2.1588	chr2	19681483	19683217	-	CsaV3_2G030080	--	--	--	uncharacterized protein LOC101216451 [Cucumis sativus]	--	A0A0A0LLR8_CUCSA SubName: Full=Uncharacterized protein {ECO:0000313|EMBL:KGN62733.1};	--	--	--	--	--	--
CsaV3_2G031580	green	475.461	104.819	370.642	-265.822	12.0705	11.0307	10.0567	12.33	11.3452	10.161	10.0357	9.4813	10.3484	chr2	20788983	20791756	+	CsaV3_2G031580	--	--	--	FCS-Like Zinc finger 10 isoform X1 [Cucumis sativus]	FLZ10_ARATH RecName: Full=FCS-Like Zinc finger 10 {ECO:0000303|PubMed:24901469};	A0A0A0LPE0_CUCSA RecName: Full=FLZ-type domain-containing protein {ECO:0000259|PROSITE:PS51795};	--	GO:0005737,cytoplasm; GO:0005783,endoplasmic reticulum; GO:0005634,nucleus; GO:0019900,kinase binding; GO:0046872,metal ion binding; GO:1902074,response to salt; GO:0042594,response to starvation; GO:0090351,seedling development; GO:0003674,molecular_function; GO:0005488,binding; GO:0005515,protein binding; GO:0019899,enzyme binding; GO:0043167,ion binding; GO:0043169,cation binding; GO:0008150,b…	PF04570.17:zinc-finger of the FCS-type, C2-C2	--	--	--
CsaV3_2G031850	green	386.9	79.8331	307.067	-227.234	12.3111	10.8525	10.4234	12.909	12.6541	10.1546	10.0492	10.1219	11.1391	chr2	20987083	20994303	-	CsaV3_2G031850	--	K15336 tRNA (cytosine38-C5)-methyltransferase [EC:2.1.1.204] | (RefSeq) tRNA (cytosine(38)-C(5))-methyltransferase 2 isoform X2 (A)	--	hypothetical protein Csa_022276 [Cucumis sativus]	TRDMT_ARATH RecName: Full=tRNA (cytosine(38)-C(5))-methyltransferase 2 {ECO:0000303|PubMed:16424344}; Short=AtDNMT2 {ECO:0000303|PubMed:16424344}; EC=2.1.1.204 {ECO:0000250|UniProtKB:O14717, ECO:0000255|PROSITE-ProRule:PRU01016}; AltName: Full=DNA (cytosine-5)-methyltransferase-like protein 2 {ECO:0000303|PubMed:16424344}; Short=Dnmt2 {ECO:0000303|PubMed:16424344};	A0A0A0LSE8_CUCSA SubName: Full=Uncharacterized protein {ECO:0000313|EMBL:KGN62921.1};	C-5 cytosine-specific DNA methylase	GO:0005634,nucleus; GO:0003723,RNA binding; GO:0016428,tRNA (cytosine-5-)-methyltransferase activity; GO:0045814,negative regulation of gene expression, epigenetic; GO:0002946,tRNA C5-cytosine methylation; GO:0003674,molecular_function; GO:0003676,nucleic acid binding; GO:0005488,binding; GO:0097159,organic cyclic compound binding; GO:1901363,heterocyclic compound binding; GO:0003824,catalytic ac…	PF00145.20:C-5 cytosine-specific DNA methylase	--	--	--
CsaV3_2G031930	green	202.022	22.0825	179.94	-157.857	0.2052	0.0432	0.044	0.1684	0.0408	0.1661	0.0409	0.1701	0	chr2	21076123	21077417	-	CsaV3_2G031930	--	K01193 beta-fructofuranosidase [EC:3.2.1.26] | (RefSeq) beta-fructofuranosidase, insoluble isoenzyme 3-like (A)	ko00052: Galactose metabolism; ko00500: Starch and sucrose metabolism; ko01100: Metabolic pathways; ko01110: Biosynthesis of secondary metabolites	hypothetical protein Csa_022607, partial [Cucumis sativus]	Y3720_ARATH RecName: Full=UPF0481 protein At3g47200;	A0A0A0LPJ5_CUCSA SubName: Full=Uncharacterized protein {ECO:0000313|EMBL:KGN62934.1};	--	GO:0016021,integral component of membrane; GO:0005886,plasma membrane; GO:0005575,cellular_component; GO:0016020,membrane; GO:0031224,intrinsic component of membrane; GO:0110165,cellular anatomical entity; GO:0071944,cell periphery	PF03140.18:Plant protein of unknown function	--	--	--
CsaV3_2G032190	green	385.529	168.773	216.756	-47.9837	0.4769	0	0	0.5268	0.073	0	0.0366	0	0	chr2	21227792	21229240	-	CsaV3_2G032190	--	K11855 ubiquitin carboxyl-terminal hydrolase 36/42 [EC:3.4.19.12] | (RefSeq) ubiquitin carboxyl-terminal hydrolase 36 (A)	--	pEARLI1-like lipid transfer protein 1 [Cucumis sativus]	14KD_DAUCA RecName: Full=14 kDa proline-rich protein DC2.15; Flags: Precursor;	A0A0A0LPN2_CUCSA SubName: Full=Proline-rich protein DC2.15 {ECO:0000313|EMBL:KGN62964.1};	--	GO:0016021,integral component of membrane; GO:0005575,cellular_component; GO:0016020,membrane; GO:0031224,intrinsic component of membrane; GO:0110165,cellular anatomical entity	PF14547.9:Hydrophobic seed protein	--	--	--
CsaV3_2G032640	green	546.404	227.022	319.381	-92.3592	16.1355	11.7697	13.3638	28.9141	16.4079	16.1108	12.2321	14.2241	18.0268	chr2	21557067	21559996	-	CsaV3_2G032640	--	K12135 zinc finger protein CONSTANS | (RefSeq) zinc finger protein CONSTANS-LIKE 2-like (A)	ko04712: Circadian rhythm - plant	zinc finger protein CONSTANS-LIKE 4 [Cucumis sativus]	COL4_ARATH RecName: Full=Zinc finger protein CONSTANS-LIKE 4;	A0A0A0LSP8_CUCSA SubName: Full=Uncharacterized protein {ECO:0000313|EMBL:KGN63011.1};	GATA-4/5/6 transcription factors	GO:0005634,nucleus; GO:0008270,zinc ion binding; GO:0009909,regulation of flower development; GO:0003674,molecular_function; GO:0005488,binding; GO:0043167,ion binding; GO:0043169,cation binding; GO:0046872,metal ion binding; GO:0046914,transition metal ion binding; GO:0000003,reproduction; GO:0003006,developmental process involved in reproduction; GO:0007275,multicellular organism development; G…	PF06203.17:CCT motif	C2C2-CO-like	TF	C2C2->C2C2-CO-like
CsaV3_2G032710	green	508.332	201.602	306.73	-105.127	0	0	0	0.136	0	0	0	0.0458	0	chr2	21618178	21620467	-	CsaV3_2G032710	--	K05387 glutamate receptor, ionotropic, plant | (RefSeq) glutamate receptor 2.5-like (A)	--	hypothetical protein Csa_021827 [Cucumis sativus]	GLR25_ARATH RecName: Full=Glutamate receptor 2.5; AltName: Full=Ligand-gated ion channel 2.5; Flags: Precursor;	A0A5A7VC72_CUCME RecName: Full=Glutamate receptor {ECO:0000256|PIRNR:PIRNR037090};	Glutamate-gated kainate-type ion channel receptor subunit GluR5 and related subunits	GO:0016021,integral component of membrane; GO:0005886,plasma membrane; GO:0005262,calcium channel activity; GO:0004930,G protein-coupled receptor activity; GO:0008066,glutamate receptor activity; GO:0015276,ligand-gated ion channel activity; GO:0038023,signaling receptor activity; GO:0006816,calcium ion transport; GO:0019722,calcium-mediated signaling; GO:0071230,cellular response to amino acid s…	PF00060.29:Ligand-gated ion channel	--	--	--
CsaV3_2G032750	green	358.19	50.1921	307.998	-257.806	8.2141	7.1868	8.7658	9.6895	7.4444	8.6195	8.7216	8.2134	8.2919	chr2	21634475	21637237	-	CsaV3_2G032750	--	--	--	cyclin-dependent protein kinase inhibitor SMR1 [Cucumis sativus]	SMR3_ARATH RecName: Full=Cyclin-dependent protein kinase inhibitor SMR3 {ECO:0000303|PubMed:24399300, ECO:0000303|PubMed:26546445}; AltName: Full=Protein SIAMESE-RELATED 3 {ECO:0000303|PubMed:24399300, ECO:0000303|PubMed:26546445};	A0A0A0LSQ6_CUCSA SubName: Full=Uncharacterized protein {ECO:0000313|EMBL:KGN63026.1};	--	GO:0005634,nucleus; GO:0004860,protein kinase inhibitor activity; GO:0007049,cell cycle; GO:0045839,negative regulation of mitotic nuclear division; GO:0032875,regulation of DNA endoreduplication; GO:0003674,molecular_function; GO:0004857,enzyme inhibitor activity; GO:0019207,kinase regulator activity; GO:0019210,kinase inhibitor activity; GO:0019887,protein kinase regulator activity; GO:0030234,…	--	--	--	--
CsaV3_2G033300	green	507.07	265.412	241.658	23.7541	19.0682	10.2408	10.4334	30.4528	14.7413	14.4068	12.2308	10.5946	11.9593	chr2	22118613	22126232	+	CsaV3_2G033300	--	K00696 sucrose-phosphate synthase [EC:2.4.1.14] | (RefSeq) probable sucrose-phosphate synthase 4 (A)	ko00500: Starch and sucrose metabolism; ko01100: Metabolic pathways; ko01110: Biosynthesis of secondary metabolites	hypothetical protein Csa_022460 [Cucumis sativus]	SPSA4_ARATH RecName: Full=Sucrose-phosphate synthase 4 {ECO:0000303|PubMed:16876912}; EC=2.4.1.14 {ECO:0000250|UniProtKB:P31927}; AltName: Full=Sucrose phosphate synthase 4F {ECO:0000303|PubMed:16876912}; Short=AtSPS4F {ECO:0000303|PubMed:16876912}; AltName: Full=Sucrose phosphate synthase C {ECO:0000303|PubMed:21309792}; AltName: Full=UDP-glucose-fructose-phosphate glucosyltransferase {ECO:00003…	A0A0A0LPZ6_CUCSA RecName: Full=Sucrose-phosphate synthase {ECO:0000256|ARBA:ARBA00012536, ECO:0000256|RuleBase:RU368006}; EC=2.4.1.14 {ECO:0000256|ARBA:ARBA00012536, ECO:0000256|RuleBase:RU368006};	Glycosyltransferase	GO:0005829,cytosol; GO:0016157,sucrose synthase activity; GO:0046524,sucrose-phosphate synthase activity; GO:0005986,sucrose biosynthetic process; GO:0003674,molecular_function; GO:0003824,catalytic activity; GO:0008194,UDP-glycosyltransferase activity; GO:0016740,transferase activity; GO:0016757,glycosyltransferase activity; GO:0016758,hexosyltransferase activity; GO:0035251,UDP-glucosyltransfer…	PF00534.23:Glycosyl transferases group 1	--	--	--
CsaV3_2G033440	green	275.086	22.3805	252.705	-230.325	0.8836	0.8717	0.6217	0.963	0.7691	1.0054	0.5227	0.8012	0.7791	chr2	22191796	22197855	+	CsaV3_2G033440	--	K22733 magnesium transporter | (RefSeq) probable magnesium transporter NIPA4 (A)	--	probable magnesium transporter NIPA4 [Cucumis sativus]	NIPA3_ARATH RecName: Full=Probable magnesium transporter NIPA3;	A0A0A0LMR9_CUCSA RecName: Full=Probable magnesium transporter {ECO:0000256|RuleBase:RU363078};	Uncharacterized conserved protein	GO:0005769,early endosome; GO:0016021,integral component of membrane; GO:0016020,membrane; GO:0005886,plasma membrane; GO:0015095,magnesium ion transmembrane transporter activity; GO:0015693,magnesium ion transport; GO:0003674,molecular_function; GO:0005215,transporter activity; GO:0008324,cation transmembrane transporter activity; GO:0015075,ion transmembrane transporter activity; GO:0015318,ino…	PF05653.17:Magnesium transporter NIPA	--	--	--
CsaV3_2G034370	green	409.625	65.4251	344.2	-278.775	20.5747	20.2492	21.2428	25.797	19.8996	16.9565	21.8303	13.6224	17.9805	chr2	22758655	22759124	-	CsaV3_2G034370	--	--	--	hypothetical protein Csa_021983 [Cucumis sativus]	NFD6_ARATH RecName: Full=Protein NUCLEAR FUSION DEFECTIVE 6, mitochondrial {ECO:0000303|PubMed:16698901}; Flags: Precursor;	A0A0A0LN06_CUCSA SubName: Full=Uncharacterized protein {ECO:0000313|EMBL:KGN63193.1};	--	GO:0005739,mitochondrion; GO:0000741,karyogamy; GO:0010197,polar nucleus fusion; GO:0006996,organelle organization; GO:0006997,nucleus organization; GO:0008150,biological_process; GO:0009987,cellular process; GO:0016043,cellular component organization; GO:0048284,organelle fusion; GO:0071840,cellular component organization or biogenesis; GO:0007275,multicellular organism development; GO:0009553,e…	--	--	--	--
CsaV3_2G034390	green	257.782	44.1756	213.607	-169.431	72.5829	79.9942	81.4989	93.2209	83.3888	72.8359	89.4091	69.494	75.9999	chr2	22769224	22769697	-	CsaV3_2G034390	--	--	--	hypothetical protein Csa_021983 [Cucumis sativus]	NFD6_ARATH RecName: Full=Protein NUCLEAR FUSION DEFECTIVE 6, mitochondrial {ECO:0000303|PubMed:16698901}; Flags: Precursor;	A0A0A0LN06_CUCSA SubName: Full=Uncharacterized protein {ECO:0000313|EMBL:KGN63193.1};	--	GO:0005739,mitochondrion; GO:0000741,karyogamy; GO:0010197,polar nucleus fusion; GO:0006996,organelle organization; GO:0006997,nucleus organization; GO:0008150,biological_process; GO:0009987,cellular process; GO:0016043,cellular component organization; GO:0048284,organelle fusion; GO:0071840,cellular component organization or biogenesis; GO:0007275,multicellular organism development; GO:0009553,e…	--	--	--	--
CsaV3_2G034810	green	346.107	134.069	212.038	-77.9692	1.0783	1.105	0.6998	1.7467	0.9034	1.062	0.82	0.5882	1.2149	chr2	23201960	23203832	+	CsaV3_2G034810	--	K20716 mitogen-activated protein kinase kinase kinase 17/18 | (RefSeq) mitogen-activated protein kinase kinase kinase 18 (A)	ko04016: MAPK signaling pathway - plant	mitogen-activated protein kinase kinase kinase 18 [Cucumis sativus]	M3K17_ARATH RecName: Full=Mitogen-activated protein kinase kinase kinase 17 {ECO:0000303|PubMed:25720833}; EC=2.7.11.25 {ECO:0000250|UniProtKB:Q9ZVP5, ECO:0000255|PROSITE-ProRule:PRU00159};	A0A0A0LN49_CUCSA RecName: Full=Protein kinase domain-containing protein {ECO:0000259|PROSITE:PS50011};	MEKK and related serine/threonine protein kinases	GO:0005634,nucleus; GO:0005524,ATP binding; GO:0004709,MAP kinase kinase kinase activity; GO:0004672,protein kinase activity; GO:0019901,protein kinase binding; GO:0106310,protein serine kinase activity; GO:0004674,protein serine/threonine kinase activity; GO:0009738,abscisic acid-activated signaling pathway; GO:0006468,protein phosphorylation; GO:0009737,response to abscisic acid; GO:0006970,res…	PF00069.28:Protein kinase domain	--	--	--
CsaV3_2G034970	green	391.485	153.641	237.844	-84.2026	0.5286	0.708	0.7214	1.4297	0.3825	0.8263	0.3831	0.5478	0.4208	chr2	23339156	23340261	-	CsaV3_2G034970	--	--	--	hypothetical protein Csa_022493 [Cucumis sativus]	--	A0A0A0LQE9_CUCSA SubName: Full=Uncharacterized protein {ECO:0000313|EMBL:KGN63254.1};	--	--	PF14009.9:PADRE domain	--	--	--
CsaV3_2G035440	green	492.69	200.873	291.817	-90.9434	0.429	0.3512	0.2556	1.1247	0.1897	0.0964	0.0237	0.0494	0.487	chr2	23708458	23711044	+	CsaV3_2G035440	--	K13260 isoflavone/4'-methoxyisoflavone 2'-hydroxylase [EC:1.14.14.90 1.14.14.89] | (RefSeq) cytochrome P450 81Q32-like (A)	ko00943: Isoflavonoid biosynthesis; ko01100: Metabolic pathways; ko01110: Biosynthesis of secondary metabolites	cytochrome P450 81Q32 [Cucumis sativus]	CYQ32_CATRO RecName: Full=Cytochrome P450 81Q32 {ECO:0000303|PubMed:24710322}; Short=CrCYP81Q32 {ECO:0000303|PubMed:24710322}; EC=1.14.-.- {ECO:0000305};	A0A0A0LTD0_CUCSA SubName: Full=Uncharacterized protein {ECO:0000313|EMBL:KGN63296.1};	Cytochrome P450 CYP2 subfamily	GO:0016021,integral component of membrane; GO:0020037,heme binding; GO:0005506,iron ion binding; GO:0004497,monooxygenase activity; GO:0016705,oxidoreductase activity, acting on paired donors, with incorporation or reduction of molecular oxygen; GO:0003674,molecular_function; GO:0005488,binding; GO:0046906,tetrapyrrole binding; GO:0097159,organic cyclic compound binding; GO:1901363,heterocyclic c…	PF00067.25:Cytochrome P450	--	--	--
CsaV3_2G035570	green	533.402	151.508	381.893	-230.385	295.029	145.024	186.361	359.199	197.957	210.796	99.5697	90.0888	98.9319	chr2	23860891	23865627	-	CsaV3_2G035570	--	K15803 (-)-germacrene D synthase [EC:4.2.3.75] | (RefSeq) (-)-germacrene D synthase (A)	ko00909: Sesquiterpenoid and triterpenoid biosynthesis	(-)-germacrene D synthase [Cucumis sativus]	TPSGD_VITVI RecName: Full=(-)-germacrene D synthase; EC=4.2.3.22; EC=4.2.3.75;	A0A0A0LN25_CUCSA SubName: Full=Uncharacterized protein {ECO:0000313|EMBL:KGN63310.1};	--	GO:0005737,cytoplasm; GO:0034004,germacradienol synthase activity; GO:0052577,germacrene-D synthase activity; GO:0000287,magnesium ion binding; GO:0016102,diterpenoid biosynthetic process; GO:0003674,molecular_function; GO:0003824,catalytic activity; GO:0016829,lyase activity; GO:0016835,carbon-oxygen lyase activity; GO:0016838,carbon-oxygen lyase activity, acting on phosphates; GO:0010333,terpen…	PF03936.19:Terpene synthase family, metal binding domain	--	--	--
CsaV3_2G035630	green	405.838	126.91	278.927	-152.017	68.8797	52.3209	52.0775	72.886	58.9311	56.076	51.2207	60.9523	58.6947	chr2	23904722	23906085	+	CsaV3_2G035630	--	K13425 WRKY transcription factor 22 | (RefSeq) WRKY transcription factor 22 (A)	ko04016: MAPK signaling pathway - plant; ko04626: Plant-pathogen interaction	probable WRKY transcription factor 15-like [Cucumis sativus]	WRK15_ARATH RecName: Full=Probable WRKY transcription factor 15; AltName: Full=WRKY DNA-binding protein 15;	E7CEW4_CUCSA SubName: Full=WRKY protein {ECO:0000313|EMBL:ADU52507.1};	--	GO:0005634,nucleus; GO:0005516,calmodulin binding; GO:0003700,DNA-binding transcription factor activity; GO:0000976,transcription cis-regulatory region binding; GO:0003674,molecular_function; GO:0005488,binding; GO:0005515,protein binding; GO:0140110,transcription regulator activity; GO:0001067,transcription regulatory region nucleic acid binding; GO:0003676,nucleic acid binding; GO:0003677,DNA b…	PF03106.18:WRKY DNA -binding domain	WRKY	TF	WRKY
CsaV3_2G035740	green	552.215	292.379	259.836	32.5431	0	0	0	0.0313	0	0	0	0	0	chr2	23972513	23975017	+	CsaV3_2G035740	--	K19861 benzyl alcohol O-benzoyltransferase [EC:2.3.1.196 2.3.1.232] | (RefSeq) benzyl alcohol O-benzoyltransferase-like (A)	--	benzyl alcohol O-benzoyltransferase [Cucumis sativus]	BEBT1_PETHY RecName: Full=Benzyl alcohol O-benzoyltransferase {ECO:0000303|PubMed:15286288}; Short=PhBEBT1 {ECO:0000303|PubMed:15286288}; EC=2.3.1.196 {ECO:0000269|PubMed:15286288}; AltName: Full=Acetyl CoA:3-hydroxybenzyl alcohol acetyltransferase {ECO:0000305}; EC=2.3.1.- {ECO:0000269|PubMed:15286288}; AltName: Full=Acetyl CoA:benzyl alcohol acetyltransferase {ECO:0000305}; EC=2.3.1.224 {ECO:00…	A0A0A0LND3_CUCSA SubName: Full=Uncharacterized protein {ECO:0000313|EMBL:KGN63328.1};	--	GO:0102387,2-phenylethanol acetyltransferase activity; GO:0102720,acetyl-coenzyme A:acetyl alcohol acetyltransferase activity; GO:0006084,acetyl-CoA metabolic process; GO:1901787,benzoyl-CoA metabolic process; GO:0007623,circadian rhythm; GO:0010597,green leaf volatile biosynthetic process; GO:0003674,molecular_function; GO:0003824,catalytic activity; GO:0016740,transferase activity; GO:0016746,a…	PF02458.18:Transferase family	--	--	--
CsaV3_2G036010	green	693.873	103.209	590.665	-487.456	22.4382	17.4494	15.95	23.4634	16.4949	13.7299	11.4571	11.0164	9.1673	chr2	24205855	24209036	+	CsaV3_2G036010	--	K05928 tocopherol O-methyltransferase [EC:2.1.1.95] | (RefSeq) tocopherol O-methyltransferase, chloroplastic isoform X1 (A)	ko00130: Ubiquinone and other terpenoid-quinone biosynthesis; ko01100: Metabolic pathways; ko01110: Biosynthesis of secondary metabolites; ko01240: Biosynthesis of cofactors	tocopherol O-methyltransferase, chloroplastic isoform X1 [Cucumis sativus]	GTOMC_ARATH RecName: Full=Tocopherol O-methyltransferase, chloroplastic; EC=2.1.1.95 {ECO:0000269|PubMed:9851934}; AltName: Full=Gamma-tocopherol methyltransferase; AltName: Full=Vitamin E pathway gene 4 protein; Short=AtVTE4; Flags: Precursor;	A0A0A0LTM1_CUCSA RecName: Full=Methyltransf_11 domain-containing protein {ECO:0000259|Pfam:PF08241};	SAM-dependent methyltransferases	GO:0009507,chloroplast; GO:0005634,nucleus; GO:0008168,methyltransferase activity; GO:0050342,tocopherol O-methyltransferase activity; GO:0032259,methylation; GO:0010189,vitamin E biosynthetic process; GO:0003674,molecular_function; GO:0003824,catalytic activity; GO:0016740,transferase activity; GO:0016741,transferase activity, transferring one-carbon groups; GO:0008171,O-methyltransferase activi…	PF08241.15:Methyltransferase domain	--	--	--
CsaV3_2G036080	green	273.483	49.4173	224.066	-174.648	0.3432	0.1806	0.0491	0.2699	0.1366	0.2199	0.114	0.0593	0.167	chr2	24244882	24249735	+	CsaV3_2G036080	--	K15078 structure-specific endonuclease subunit SLX1 [EC:3.6.1.-] | (RefSeq) putative disease resistance protein RGA3 (A)	--	putative disease resistance protein RGA3 [Cucumis sativus]	RGA3_SOLBU RecName: Full=Putative disease resistance protein RGA3; AltName: Full=Blight resistance protein B149; AltName: Full=RGA1-blb;	A0A0A0LNG8_CUCSA SubName: Full=Uncharacterized protein {ECO:0000313|EMBL:KGN63368.1};	Apoptotic ATPase	GO:0043531,ADP binding; GO:0005524,ATP binding; GO:0050832,defense response to fungus; GO:0000166,nucleotide binding; GO:0003674,molecular_function; GO:0005488,binding; GO:0017076,purine nucleotide binding; GO:0030554,adenyl nucleotide binding; GO:0032553,ribonucleotide binding; GO:0032555,purine ribonucleotide binding; GO:0032559,adenyl ribonucleotide binding; GO:0036094,small molecule binding; …	PF00931.25:NB-ARC domain	--	--	--
CsaV3_2G036580	green	338.643	154.542	184.101	-29.5596	39.6999	31.275	30.1863	43.6145	31.29	30.0583	34.0329	33.6268	29.3036	chr2	24676170	24678038	-	CsaV3_2G036580	--	K00913 inositol-1,3,4-trisphosphate 5/6-kinase / inositol-tetrakisphosphate 1-kinase [EC:2.7.1.159 2.7.1.134] | (RefSeq) inositol-tetrakisphosphate 1-kinase 1 (A)	ko00562: Inositol phosphate metabolism; ko01100: Metabolic pathways; ko04070: Phosphatidylinositol signaling system	inositol-tetrakisphosphate 1-kinase 1 [Cucumis sativus]	ITPK1_ARATH RecName: Full=Inositol-tetrakisphosphate 1-kinase 1; EC=2.7.1.134 {ECO:0000305}; AltName: Full=Inositol 1,3,4-trisphosphate 5/6-kinase 1; Short=AtItpk-1; Short=Inositol-triphosphate 5/6-kinase 1; Short=Ins(1,3,4)P(3) 5/6-kinase 1; EC=2.7.1.159 {ECO:0000269|PubMed:9126335};	A0A0A0LRI5_CUCSA RecName: Full=Inositol-tetrakisphosphate 1-kinase {ECO:0000256|PIRNR:PIRNR038186}; EC=2.7.1.134 {ECO:0000256|PIRNR:PIRNR038186};	--	GO:0005524,ATP binding; GO:0047325,inositol tetrakisphosphate 1-kinase activity; GO:0052726,inositol-1,3,4-trisphosphate 5-kinase activity; GO:0052725,inositol-1,3,4-trisphosphate 6-kinase activity; GO:0000287,magnesium ion binding; GO:0052746,inositol phosphorylation; GO:0032957,inositol trisphosphate metabolic process; GO:0010264,myo-inositol hexakisphosphate biosynthetic process; GO:0000166,nu…	PF05770.14:Inositol 1,3,4-trisphosphate 5/6-kinase ATP-grasp domain	--	--	--
CsaV3_2G036590	green	245.555	46.956	198.6	-151.643	10.5963	9.4716	9.1399	10.9051	8.7845	9.8932	10.3894	8.8342	7.865	chr2	24705948	24708968	-	CsaV3_2G036590	--	K09753 cinnamoyl-CoA reductase [EC:1.2.1.44] | (RefSeq) cinnamoyl-CoA reductase 1-like (A)	ko00940: Phenylpropanoid biosynthesis; ko01100: Metabolic pathways; ko01110: Biosynthesis of secondary metabolites	hypothetical protein Csa_022199 [Cucumis sativus]	CCR1_PETHY RecName: Full=Cinnamoyl-CoA reductase 1 {ECO:0000303|PubMed:24985707, ECO:0000303|PubMed:25217505}; Short=PhCCR1 {ECO:0000303|PubMed:24985707, ECO:0000303|PubMed:25217505}; EC=1.2.1.44 {ECO:0000250|UniProtKB:Q9S9N9}; AltName: Full=Coniferylaldehyde synthase {ECO:0000305}; EC=1.2.1.- {ECO:0000269|PubMed:24985707, ECO:0000269|PubMed:25217505};	A0A0A0LNN5_CUCSA SubName: Full=Cinnamoyl-CoA reductase 3 {ECO:0000313|EMBL:QHJ91600.1};	Flavonol reductase/cinnamoyl-CoA reductase	GO:0005737,cytoplasm; GO:0016621,cinnamoyl-CoA reductase activity; GO:0000166,nucleotide binding; GO:0007623,circadian rhythm; GO:0010597,green leaf volatile biosynthetic process; GO:0009809,lignin biosynthetic process; GO:0009699,phenylpropanoid biosynthetic process; GO:0003674,molecular_function; GO:0003824,catalytic activity; GO:0016491,oxidoreductase activity; GO:0016620,oxidoreductase activi…	PF13460.9:NAD(P)H-binding	--	--	--
CsaV3_2G036660	green	445.298	165.255	280.043	-114.788	2.4257	2.0759	2.6008	3.6642	2.7048	2.4265	1.9655	2.5414	2.1787	chr2	24787728	24792537	-	CsaV3_2G036660	--	--	--	uncharacterized protein LOC101216747 [Cucumis sativus]	RITF1_ARATH RecName: Full=Protein RGF1 INDUCIBLE TRANSCRIPTION FACTOR 1 {ECO:0000303|PubMed:31801996};	A0A0A0LR17_CUCSA SubName: Full=Uncharacterized protein {ECO:0000313|EMBL:KGN63424.1};	--	GO:0005634,nucleus; GO:0046872,metal ion binding; GO:0010078,maintenance of root meristem identity; GO:2000377,regulation of reactive oxygen species metabolic process; GO:2000280,regulation of root development; GO:0043434,response to peptide hormone; GO:0003674,molecular_function; GO:0005488,binding; GO:0043167,ion binding; GO:0043169,cation binding; GO:0007275,multicellular organism development;…	PF04640.17:PLATZ transcription factor	PLATZ	TF	PLATZ
CsaV3_3G000030	green	368.553	68.8111	299.742	-230.931	0.6109	0.2143	0	0.8356	0.6078	0	0	0.211	0.5944	chr3	164521	164781	+	CsaV3_3G000030	--	--	--	hypothetical protein Csa_010012 [Cucumis sativus]	--	A0A0A0L0W5_CUCSA SubName: Full=Uncharacterized protein {ECO:0000313|EMBL:KGN55580.1};	--	--	--	--	--	--
CsaV3_3G000110	green	284.062	36.8334	247.228	-210.395	0.2461	0.3884	0.1319	0.5049	0.3672	0.3733	0.3678	0.255	0.1197	chr3	237003	245552	-	CsaV3_3G000110	--	K04460 serine/threonine-protein phosphatase 5 [EC:3.1.3.16] | (RefSeq) serine/threonine-protein phosphatase 7-like isoform X1 (A)	--	hypothetical protein Csa_010252 [Cucumis sativus]	PPP7_ARATH RecName: Full=Serine/threonine-protein phosphatase 7; EC=3.1.3.16;	A0A1S3BJ27_CUCME RecName: Full=Serine/threonine-protein phosphatase {ECO:0000256|RuleBase:RU004273}; EC=3.1.3.16 {ECO:0000256|RuleBase:RU004273};	Serine-threonine phosphatase 2A, catalytic subunit	GO:0005829,cytosol; GO:0005654,nucleoplasm; GO:0005634,nucleus; GO:0046872,metal ion binding; GO:0017018,myosin phosphatase activity; GO:0004722,protein serine/threonine phosphatase activity; GO:0009785,blue light signaling pathway; GO:0009585,red, far-red light phototransduction; GO:0009408,response to heat; GO:0003674,molecular_function; GO:0005488,binding; GO:0043167,ion binding; GO:0043169,ca…	PF00149.31:Calcineurin-like phosphoesterase	--	--	--
CsaV3_3G000150	green	461.854	107.754	354.1	-246.346	0	0	0	0.0324	0	0	0.0157	0	0.0154	chr3	258268	263733	-	CsaV3_3G000150	--	K08472 mlo protein | (RefSeq) MLO-like protein 10 (A)	--	MLO-like protein 10 [Cucumis sativus]	MLO8_ARATH RecName: Full=MLO-like protein 8; Short=AtMlo8;	A0A0A0L4S6_CUCSA RecName: Full=MLO-like protein {ECO:0000256|RuleBase:RU280816};	--	GO:0016021,integral component of membrane; GO:0005886,plasma membrane; GO:0005516,calmodulin binding; GO:0006952,defense response; GO:0009607,response to biotic stimulus; GO:0003674,molecular_function; GO:0005488,binding; GO:0005515,protein binding; GO:0006950,response to stress; GO:0008150,biological_process; GO:0050896,response to stimulus; GO:0005575,cellular_component; GO:0016020,membrane; GO…	PF03094.18:Mlo family	--	--	--
CsaV3_3G000240	green	497.062	147.356	349.706	-202.35	150.595	122.421	120.975	220.493	131.958	116.715	91.2899	133.114	170.576	chr3	324361	324588	+	CsaV3_3G000240	--	--	--	hypothetical protein Csa_010713 [Cucumis sativus]	--	A0A0A0L1J0_CUCSA SubName: Full=Uncharacterized protein {ECO:0000313|EMBL:KGN55603.1};	--	--	--	--	--	--
CsaV3_3G000580	green	394.711	84.4402	310.271	-225.83	14.1349	11.8111	10.1602	14.283	12.4817	12.7439	9.8117	11.5211	10.9203	chr3	512643	515245	+	CsaV3_3G000580	--	K14964 Set1/Ash2 histone methyltransferase complex subunit ASH2 | (RefSeq) hypothetical protein (A)	--	hypothetical protein Csa_011663 [Cucumis sativus]	--	A0A0A0L108_CUCSA SubName: Full=Uncharacterized protein {ECO:0000313|EMBL:KGN55640.1};	--	--	PF00582.29:Universal stress protein family	--	--	--
CsaV3_3G000600	green	341.72	124.997	216.722	-91.7252	0.5107	0.7442	0.2106	1.6523	0.3517	1.0331	0.0391	0.2443	0.4969	chr3	522366	523984	+	CsaV3_3G000600	--	K14432 ABA responsive element binding factor | (RefSeq) ABSCISIC ACID-INSENSITIVE 5-like protein 2 (A)	ko04075: Plant hormone signal transduction	protein FD [Cucumis sativus]	FD_ARATH RecName: Full=Protein FD {ECO:0000303|PubMed:16099980}; AltName: Full=bZIP transcription factor 14 {ECO:0000303|PubMed:11906833}; Short=AtbZIP14 {ECO:0000303|PubMed:11906833};	A0A0A0L664_CUCSA RecName: Full=BZIP domain-containing protein {ECO:0000259|PROSITE:PS50217};	--	GO:0005634,nucleus; GO:0003677,DNA binding; GO:0003700,DNA-binding transcription factor activity; GO:0043621,protein self-association; GO:0009648,photoperiodism; GO:0009911,positive regulation of flower development; GO:0045893,positive regulation of DNA-templated transcription; GO:0009909,regulation of flower development; GO:2000028,regulation of photoperiodism, flowering; GO:0006355,regulation o…	PF00170.24:bZIP transcription factor	bZIP	TF	bZIP
CsaV3_3G000610	green	237.104	22.474	214.63	-192.156	2.4045	1.8645	2.8494	3.3754	2.1402	2.56	3.4047	1.4426	2.4627	chr3	528591	529010	-	CsaV3_3G000610	--	K16282 E3 ubiquitin-protein ligase RHA2 [EC:2.3.2.27] | (RefSeq) E3 ubiquitin-protein ligase RHA2A-like (A)	--	hypothetical protein Csa_010276, partial [Cucumis sativus]	SDIR1_ARATH RecName: Full=E3 ubiquitin-protein ligase SDIR1 {ECO:0000305}; EC=2.3.2.27 {ECO:0000269|PubMed:17573536}; AltName: Full=Protein SALT- AND DROUGHT-INDUCED RING FINGER 1 {ECO:0000303|PubMed:17573536}; AltName: Full=RING-type E3 ubiquitin transferase SDIR1 {ECO:0000305};	A0A0A0L4W7_CUCSA RecName: Full=RING-type domain-containing protein {ECO:0000259|PROSITE:PS50089};	Predicted E3 ubiquitin ligase	GO:0005789,endoplasmic reticulum membrane; GO:0016021,integral component of membrane; GO:0043231,intracellular membrane-bounded organelle; GO:0046872,metal ion binding; GO:0061630,ubiquitin protein ligase activity; GO:0004842,ubiquitin-protein transferase activity; GO:0009789,positive regulation of abscisic acid-activated signaling pathway; GO:0016567,protein ubiquitination; GO:0009737,response t…	PF13639.9:Ring finger domain	--	--	--
CsaV3_3G000620	green	236.96	29.4005	207.559	-178.159	29.1878	29.7607	23.3797	33.6706	26.3251	27.4543	33.6106	29.5418	26.3005	chr3	529975	531728	-	CsaV3_3G000620	--	K03094 S-phase kinase-associated protein 1 | (RefSeq) SKP1-like protein 1 (A)	ko04120: Ubiquitin mediated proteolysis; ko04141: Protein processing in endoplasmic reticulum	SKP1-like protein 1 [Cucumis sativus]	SKP1B_ARATH RecName: Full=SKP1-like protein 1B; AltName: Full=SKP1-like 2; AltName: Full=UFO-binding protein 2;	A0A0A0L1L3_CUCSA RecName: Full=SKP1-like protein {ECO:0000256|PIRNR:PIRNR028729};	SCF ubiquitin ligase, Skp1 component	GO:0005737,cytoplasm; GO:0005829,cytosol; GO:0005634,nucleus; GO:0009536,plastid; GO:0019005,SCF ubiquitin ligase complex; GO:0097602,cullin family protein binding; GO:0009734,auxin-activated signaling pathway; GO:0007059,chromosome segregation; GO:0009793,embryo development ending in seed dormancy; GO:0009873,ethylene-activated signaling pathway; GO:0009867,jasmonic acid mediated signaling pathw…	PF01466.22:Skp1 family, dimerisation domain	--	--	--
CsaV3_3G000710	green	226.691	20.6653	206.025	-185.36	19.0407	22.2445	19.9127	23.303	20.8069	22.6764	19.9806	22.1094	20.9268	chr3	591113	595503	-	CsaV3_3G000710	--	K19366 spartin | (RefSeq) protein EARLY-RESPONSIVE TO DEHYDRATION 7, chloroplastic (A)	ko04144: Endocytosis	protein EARLY-RESPONSIVE TO DEHYDRATION 7, chloroplastic [Cucumis sativus]	ERD7_ARATH RecName: Full=Protein EARLY-RESPONSIVE TO DEHYDRATION 7, chloroplastic {ECO:0000303|PubMed:8075396}; Flags: Precursor;	A0A0A0L4X4_CUCSA RecName: Full=Senescence domain-containing protein {ECO:0000259|Pfam:PF06911};	--	GO:0009507,chloroplast; GO:0005886,plasma membrane; GO:0007623,circadian rhythm; GO:0009737,response to abscisic acid; GO:0009409,response to cold; GO:0009644,response to high light intensity; GO:0009651,response to salt stress; GO:0009414,response to water deprivation; GO:0008150,biological_process; GO:0048511,rhythmic process; GO:0009719,response to endogenous stimulus; GO:0009725,response to h…	PF06911.15:Senescence domain	--	--	--
CsaV3_3G000740	green	497.194	121.726	375.468	-253.742	13.1301	13.9387	9.6517	20.5867	13.8607	13.9764	6.2275	8.4376	10.2095	chr3	606537	608163	-	CsaV3_3G000740	--	K13513 lysocardiolipin and lysophospholipid acyltransferase [EC:2.3.1.- 2.3.1.51] | (RefSeq) probable 1-acyl-sn-glycerol-3-phosphate acyltransferase 4 isoform X1 (A)	ko00561: Glycerolipid metabolism; ko00564: Glycerophospholipid metabolism; ko01100: Metabolic pathways; ko01110: Biosynthesis of secondary metabolites	thaumatin-like protein 1 [Cucumis sativus]	THLP1_ARATH RecName: Full=Thaumatin-like protein 1 {ECO:0000303|PubMed:15988566}; Short=AtTLP1 {ECO:0000303|PubMed:15988566}; Flags: Precursor;	A0A0A0L119_CUCSA SubName: Full=Uncharacterized protein {ECO:0000313|EMBL:KGN55655.1};	--	GO:0006952,defense response; GO:0009617,response to bacterium; GO:0009723,response to ethylene; GO:0006950,response to stress; GO:0008150,biological_process; GO:0050896,response to stimulus; GO:0009605,response to external stimulus; GO:0009607,response to biotic stimulus; GO:0043207,response to external biotic stimulus; GO:0044419,biological process involved in interspecies interaction between or…	PF00314.20:Thaumatin family	--	--	--
CsaV3_3G000830	green	520.199	253.981	266.218	-12.2374	2.6756	1.8645	1.0467	14.911	5.4315	1.0606	2.4139	1.0492	2.6738	chr3	644431	647076	-	CsaV3_3G000830	--	K01179 endoglucanase [EC:3.2.1.4] | (RefSeq) endoglucanase 17-like (A)	ko00500: Starch and sucrose metabolism; ko01100: Metabolic pathways	endoglucanase 1 [Cucumis sativus]	GUN1_PERAE RecName: Full=Endoglucanase 1; EC=3.2.1.4; AltName: Full=Abscission cellulase 1; AltName: Full=Endo-1,4-beta-glucanase 1; Flags: Precursor;	A0A5A7UGU4_CUCME RecName: Full=Endoglucanase {ECO:0000256|RuleBase:RU361166}; EC=3.2.1.4 {ECO:0000256|RuleBase:RU361166};	--	GO:0008810,cellulase activity; GO:0030245,cellulose catabolic process; GO:0009835,fruit ripening; GO:0003674,molecular_function; GO:0003824,catalytic activity; GO:0004553,hydrolase activity, hydrolyzing O-glycosyl compounds; GO:0016787,hydrolase activity; GO:0016798,hydrolase activity, acting on glycosyl bonds; GO:0000272,polysaccharide catabolic process; GO:0005975,carbohydrate metabolic process…	PF00759.22:Glycosyl hydrolase family 9	--	--	--
CsaV3_3G000850	green	602.024	159.659	442.365	-282.707	11.5707	6.9582	7.5475	33.6216	11.6809	14.7587	11.5579	19.4928	13.3383	chr3	656062	658628	-	CsaV3_3G000850	--	K13422 transcription factor MYC2 | (RefSeq) transcription factor MYC2-like (A)	ko04016: MAPK signaling pathway - plant; ko04075: Plant hormone signal transduction	transcription factor MYC3 isoform X2 [Cucumis sativus]	BH028_ARATH RecName: Full=Transcription factor bHLH28; AltName: Full=Basic helix-loop-helix protein 28; Short=AtbHLH28; Short=bHLH 28; AltName: Full=Transcription factor EN 40; AltName: Full=bHLH transcription factor bHLH028;	A0A0A0L4Y4_CUCSA RecName: Full=BHLH domain-containing protein {ECO:0000259|PROSITE:PS50888};	--	GO:0005634,nucleus; GO:0005509,calcium ion binding; GO:0003677,DNA binding; GO:0003700,DNA-binding transcription factor activity; GO:0046983,protein dimerization activity; GO:0000976,transcription cis-regulatory region binding; GO:0042538,hyperosmotic salinity response; GO:0006355,regulation of DNA-templated transcription; GO:0009651,response to salt stress; GO:0003674,molecular_function; GO:0005…	PF14215.9:bHLH-MYC and R2R3-MYB transcription factors N-terminal	bHLH	TF	bHLH
CsaV3_3G001700	green	389.068	106.023	283.045	-177.022	0.7382	0	0.2638	1.5146	1.224	0	0	0.255	0.2394	chr3	1295553	1295799	+	CsaV3_3G001700	--	--	--	hypothetical protein Csa_010251 [Cucumis sativus]	--	A0A0A0L1V8_CUCSA SubName: Full=Uncharacterized protein {ECO:0000313|EMBL:KGN55758.1};	--	--	--	--	--	--
CsaV3_3G001740	green	396.741	114.036	282.706	-168.67	9.4069	8.5236	8.9553	14.4103	9.1484	7.296	7.9443	6.9945	12.2315	chr3	1311481	1312909	-	CsaV3_3G001740	--	K14496 abscisic acid receptor PYR/PYL family | (RefSeq) abscisic acid receptor PYR1 (A)	ko04016: MAPK signaling pathway - plant; ko04075: Plant hormone signal transduction	hypothetical protein Csa_010971 [Cucumis sativus]	PYL1_ARATH RecName: Full=Abscisic acid receptor PYL1; AltName: Full=ABI1-binding protein 6; AltName: Full=PYR1-like protein 1; AltName: Full=Regulatory components of ABA receptor 9;	A0A0A0L1W2_CUCSA SubName: Full=Uncharacterized protein {ECO:0000313|EMBL:KGN55763.1};	--	GO:0005737,cytoplasm; GO:0005634,nucleus; GO:0005886,plasma membrane; GO:0009536,plastid; GO:0062049,protein phosphatase inhibitor complex; GO:0010427,abscisic acid binding; GO:0042802,identical protein binding; GO:0042803,protein homodimerization activity; GO:0004864,protein phosphatase inhibitor activity; GO:0038023,signaling receptor activity; GO:0009738,abscisic acid-activated signaling pathw…	PF10604.12:Polyketide cyclase / dehydrase and lipid transport	--	--	--
CsaV3_3G001750	green	419.649	91.8235	327.826	-236.002	29.8095	31.7515	29.172	33.4714	30.5538	30.6259	27.6512	29.4319	29.1458	chr3	1314111	1317388	-	CsaV3_3G001750	--	K15109 solute carrier family 25 (mitochondrial carnitine/acylcarnitine transporter), member 20/29 | (RefSeq) mitochondrial carnitine/acylcarnitine carrier-like protein (A)	--	mitochondrial carnitine/acylcarnitine carrier-like protein [Cucumis sativus]	MCAT_ARATH RecName: Full=Mitochondrial carnitine/acylcarnitine carrier-like protein; AltName: Full=Carnitine/acylcarnitine translocase-like protein; Short=CAC-like protein; AltName: Full=Protein A BOUT DE SOUFFLE;	A0A0A0L3Z6_CUCSA SubName: Full=Uncharacterized protein {ECO:0000313|EMBL:KGN55764.1};	Mitochondrial carnitine-acylcarnitine carrier protein	GO:0009507,chloroplast; GO:0016021,integral component of membrane; GO:0005743,mitochondrial inner membrane; GO:0005739,mitochondrion; GO:0009536,plastid; GO:0000064,L-ornithine transmembrane transporter activity; GO:0022857,transmembrane transporter activity; GO:1990575,mitochondrial L-ornithine transmembrane transport; GO:0006839,mitochondrial transport; GO:0003674,molecular_function; GO:0005215…	PF00153.30:Mitochondrial carrier protein	--	--	--
CsaV3_3G001880	green	328.822	45.0309	283.791	-238.76	1.2952	1.7824	2.7239	3.0661	1.2389	2.2169	1.6876	1.2906	2.0357	chr3	1402864	1405084	+	CsaV3_3G001880	--	--	--	uncharacterized protein LOC101203266 [Cucumis sativus]	--	A0A0A0L1B1_CUCSA RecName: Full=TLDc domain-containing protein {ECO:0000259|PROSITE:PS51886};	--	--	PF07534.19:TLD	--	--	--
CsaV3_3G002030	green	513.488	146.341	367.147	-220.806	24.7516	18.7622	16.844	35.1095	25.9893	20.9683	17.6084	21.0571	26.5455	chr3	1598704	1604249	+	CsaV3_3G002030	--	K14491 two-component response regulator ARR-B family | (RefSeq) two-component response regulator ORR21 (A)	ko04075: Plant hormone signal transduction	two-component response regulator-like APRR2 isoform X2 [Cucumis sativus]	APRR2_ARATH RecName: Full=Two-component response regulator-like APRR2; AltName: Full=Pseudo-response regulator 2; AltName: Full=TOC2 protein;	A0A0A0L1C3_CUCSA SubName: Full=Uncharacterized protein {ECO:0000313|EMBL:KGN55795.1};	GATA-4/5/6 transcription factors	GO:0005634,nucleus; GO:0003700,DNA-binding transcription factor activity; GO:0000976,transcription cis-regulatory region binding; GO:0000160,phosphorelay signal transduction system; GO:0045893,positive regulation of DNA-templated transcription; GO:0003674,molecular_function; GO:0140110,transcription regulator activity; GO:0001067,transcription regulatory region nucleic acid binding; GO:0003676,nu…	PF00249.34:Myb-like DNA-binding domain	GARP-ARR-B	TF	GARP->GARP-ARR-B
CsaV3_3G002620	green	379.303	97.7339	281.569	-183.835	29.3966	28.3979	28.5149	34.0285	32.3798	26.447	26.7912	27.7829	29.6445	chr3	2123168	2129002	-	CsaV3_3G002620	--	K23280 rhamnogalacturonan I rhamnosyltransferase [EC:2.4.1.351] | (RefSeq) uncharacterized protein At1g04910 (A)	--	O-fucosyltransferase 29 [Cucumis sativus]	OFT29_ARATH RecName: Full=O-fucosyltransferase 29 {ECO:0000305}; Short=O-FucT-29 {ECO:0000305}; EC=2.4.1.- {ECO:0000305}; AltName: Full=O-fucosyltransferase family protein {ECO:0000312|EMBL:ARJ31442.1};	A0A0A0L476_CUCSA RecName: Full=O-fucosyltransferase family protein {ECO:0000256|ARBA:ARBA00030350};	--	GO:0005768,endosome; GO:0005794,Golgi apparatus; GO:0016021,integral component of membrane; GO:0005802,trans-Golgi network; GO:0016757,glycosyltransferase activity; GO:0006004,fucose metabolic process; GO:0003674,molecular_function; GO:0003824,catalytic activity; GO:0016740,transferase activity; GO:0005975,carbohydrate metabolic process; GO:0005996,monosaccharide metabolic process; GO:0008150,bio…	PF10250.12:GDP-fucose protein O-fucosyltransferase	--	--	--
CsaV3_3G002880	green	556.401	304.457	251.943	52.5141	6.2839	2.1125	0.6082	33.5748	4.0807	3.7959	0.2174	0.1809	0.0849	chr3	2348859	2350076	-	CsaV3_3G002880	--	K07151 dolichyl-diphosphooligosaccharide---protein glycosyltransferase [EC:2.4.99.18] | (RefSeq) dolichyl-diphosphooligosaccharide--protein glycosyltransferase subunit STT3B-like isoform X1 (A)	ko00510: N-Glycan biosynthesis; ko00513: Various types of N-glycan biosynthesis; ko01100: Metabolic pathways; ko04141: Protein processing in endoplasmic reticulum	pEARLI1-like lipid transfer protein 3 [Cucumis sativus]	AIR1_ARATH RecName: Full=Putative lipid-binding protein AIR1; AltName: Full=Auxin-induced in root cultures protein 1; Flags: Precursor;	A0A0A0L1L2_CUCSA RecName: Full=AAI domain-containing protein {ECO:0000259|SMART:SM00499};	--	GO:0005576,extracellular region; GO:0010102,lateral root morphogenesis; GO:0009733,response to auxin; GO:0007275,multicellular organism development; GO:0008150,biological_process; GO:0009653,anatomical structure morphogenesis; GO:0009791,post-embryonic development; GO:0010015,root morphogenesis; GO:0010101,post-embryonic root morphogenesis; GO:0022622,root system development; GO:0032501,multicell…	PF14547.9:Hydrophobic seed protein	--	--	--
CsaV3_3G002920	green	552.215	292.379	259.836	32.5431	0	0	0	0.0721	0	0	0	0	0	chr3	2383341	2384096	-	CsaV3_3G002920	--	--	--	hypothetical protein Csa_009554 [Cucumis sativus]	AIR1L_ARATH RecName: Full=Putative lipid-binding protein AIR1B; Flags: Precursor;	A0A0A0L4B3_CUCSA RecName: Full=Hydrophob_seed domain-containing protein {ECO:0000259|Pfam:PF14547};	--	GO:0005576,extracellular region; GO:0005575,cellular_component; GO:0110165,cellular anatomical entity	PF14547.9:Hydrophobic seed protein	--	--	--
CsaV3_3G003060	green	300.372	25.6271	274.745	-249.118	2.5531	2.6055	2.6545	3.4128	2.9247	3.2084	2.7753	3.0467	2.0325	chr3	2612721	2613407	+	CsaV3_3G003060	--	K14488 SAUR family protein | (RefSeq) auxin-responsive protein SAUR36-like (A)	ko04075: Plant hormone signal transduction	auxin-responsive protein SAUR32 [Cucumis sativus]	SAU32_ARATH RecName: Full=Auxin-responsive protein SAUR32 {ECO:0000305}; AltName: Full=Protein ABOLISHED APICAL HOOK MAINTENANCE 1 {ECO:0000303|Ref.6}; AltName: Full=Protein SMALL AUXIN UP RNA 32 {ECO:0000303|PubMed:12036261};	A0A0A0L5M2_CUCSA SubName: Full=Uncharacterized protein {ECO:0000313|EMBL:KGN55902.1};	--	GO:0005737,cytoplasm; GO:0005634,nucleus; GO:0005886,plasma membrane; GO:0009734,auxin-activated signaling pathway; GO:0040008,regulation of growth; GO:1900140,regulation of seedling development; GO:0007154,cell communication; GO:0007165,signal transduction; GO:0008150,biological_process; GO:0009719,response to endogenous stimulus; GO:0009725,response to hormone; GO:0009733,response to auxin; GO:…	PF02519.17:Auxin responsive protein	--	--	--
CsaV3_3G003530	green	230.772	19.9481	210.824	-190.876	13.5395	11.5817	13.9213	14.1389	13.0204	12.6762	13.3875	13.5636	12.1945	chr3	2912245	2917646	-	CsaV3_3G003530	--	K10755 replication factor C subunit 2/4 | (RefSeq) replication factor C subunit 2 (A)	ko03030: DNA replication; ko03420: Nucleotide excision repair; ko03430: Mismatch repair	replication factor C subunit 2 [Cucumis sativus]	RFC2_ARATH RecName: Full=Replication factor C subunit 2; Short=AtRFC2; AltName: Full=Activator 1 subunit 2; AltName: Full=Protein EMBRYO DEFECTIVE 2811;	A0A0A0L763_CUCSA RecName: Full=AAA domain-containing protein {ECO:0000259|SMART:SM00382};	Replication factor C, subunit RFC2	GO:0005663,DNA replication factor C complex; GO:0005634,nucleus; GO:0005524,ATP binding; GO:0016887,ATP hydrolysis activity; GO:0003677,DNA binding; GO:0006281,DNA repair; GO:0006261,DNA-templated DNA replication; GO:0000166,nucleotide binding; GO:0003674,molecular_function; GO:0005488,binding; GO:0017076,purine nucleotide binding; GO:0030554,adenyl nucleotide binding; GO:0032553,ribonucleotide b…	PF08542.14:Replication factor C C-terminal domain	--	--	--
CsaV3_3G003660	green	552.215	292.379	259.836	32.5431	0	0	0	0.1253	0	0	0	0	0	chr3	3071721	3074177	+	CsaV3_3G003660	--	K15803 (-)-germacrene D synthase [EC:4.2.3.75] | (RefSeq) (-)-germacrene D synthase-like (A)	ko00909: Sesquiterpenoid and triterpenoid biosynthesis	hypothetical protein Csa_010373 [Cucumis sativus]	TPSGD_VITVI RecName: Full=(-)-germacrene D synthase; EC=4.2.3.22; EC=4.2.3.75;	A0A0A0L782_CUCSA SubName: Full=Uncharacterized protein {ECO:0000313|EMBL:KGN55966.1};	--	GO:0005737,cytoplasm; GO:0034004,germacradienol synthase activity; GO:0052577,germacrene-D synthase activity; GO:0000287,magnesium ion binding; GO:0016102,diterpenoid biosynthetic process; GO:0003674,molecular_function; GO:0003824,catalytic activity; GO:0016829,lyase activity; GO:0016835,carbon-oxygen lyase activity; GO:0016838,carbon-oxygen lyase activity, acting on phosphates; GO:0010333,terpen…	PF01397.24:Terpene synthase, N-terminal domain	--	--	--
CsaV3_3G003840	green	368.94	97.108	271.832	-174.725	14.8526	13.9998	12.224	16.7127	15.6166	12.987	13.7268	12.8059	14.0699	chr3	3226389	3233715	-	CsaV3_3G003840	--	K18835 WRKY transcription factor 2 | (RefSeq) WRKY16; probable WRKY transcription factor 2 (A)	ko04626: Plant-pathogen interaction	probable WRKY transcription factor 2 isoform X1 [Cucumis sativus]	WRKY2_ARATH RecName: Full=Probable WRKY transcription factor 2 {ECO:0000303|Ref.1}; AltName: Full=WRKY DNA-binding protein 2 {ECO:0000303|Ref.1};	E7CEW5_CUCSA SubName: Full=WRKY protein {ECO:0000313|EMBL:ADU52508.1};	--	GO:0005634,nucleus; GO:0003700,DNA-binding transcription factor activity; GO:0046872,metal ion binding; GO:0000976,transcription cis-regulatory region binding; GO:0030010,establishment of cell polarity; GO:0009942,longitudinal axis specification; GO:0009555,pollen development; GO:0006355,regulation of DNA-templated transcription; GO:0003674,molecular_function; GO:0140110,transcription regulator a…	PF03106.18:WRKY DNA -binding domain	WRKY	TF	WRKY
CsaV3_3G004000	green	543.51	284.668	258.842	25.8267	79.9783	61.352	75.4131	170.252	75.945	82.4198	64.4564	71.3888	65.7903	chr3	3396584	3400711	-	CsaV3_3G004000	--	K13066 caffeic acid 3-O-methyltransferase / acetylserotonin O-methyltransferase [EC:2.1.1.68 2.1.1.4] | (RefSeq) caffeic acid 3-O-methyltransferase (A)	ko00380: Tryptophan metabolism; ko00940: Phenylpropanoid biosynthesis; ko01100: Metabolic pathways; ko01110: Biosynthesis of secondary metabolites	caffeic acid 3-O-methyltransferase [Cucumis sativus]	COMT1_OCIBA RecName: Full=Caffeic acid 3-O-methyltransferase 1; Short=CAOMT-1; Short=COMT-1; EC=2.1.1.68; AltName: Full=S-adenosysl-L-methionine:caffeic acid 3-O-methyltransferase 1;	A0A5A7VDE7_CUCME SubName: Full=Caffeic acid 3-O-methyltransferase-like {ECO:0000313|EMBL:KAA0065304.1};	Hydroxyindole-O-methyltransferase and related SAM-dependent methyltransferases	GO:0047763,caffeate O-methyltransferase activity; GO:0046983,protein dimerization activity; GO:0009809,lignin biosynthetic process; GO:0032259,methylation; GO:0003674,molecular_function; GO:0003824,catalytic activity; GO:0008168,methyltransferase activity; GO:0008171,O-methyltransferase activity; GO:0016740,transferase activity; GO:0016741,transferase activity, transferring one-carbon groups; GO:…	PF00891.21:O-methyltransferase domain	--	--	--
CsaV3_3G004590	green	478.752	128.61	350.142	-221.532	0.3076	0.2913	0	0.7573	0.306	0.2178	0.3065	0.4144	0.2394	chr3	3856410	3864536	-	CsaV3_3G004590	--	K08741 DNA mismatch repair protein MSH5 | (RefSeq) DNA mismatch repair protein MSH5 (A)	--	hypothetical protein Csa_010033 [Cucumis sativus]	MSH5_ARATH RecName: Full=DNA mismatch repair protein MSH5; Short=AtMSH5; AltName: Full=MutS protein homolog 5;	A0A0A0L665_CUCSA RecName: Full=DNA_MISMATCH_REPAIR_2 domain-containing protein {ECO:0000259|PROSITE:PS00486};	Mismatch repair ATPase MSH5 (MutS family)	GO:0000794,condensed nuclear chromosome; GO:0005829,cytosol; GO:0043073,germ cell nucleus; GO:0005634,nucleus; GO:0005524,ATP binding; GO:0140664,ATP-dependent DNA damage sensor activity; GO:0003690,double-stranded DNA binding; GO:0030983,mismatched DNA binding; GO:0051026,chiasma assembly; GO:0045143,homologous chromosome segregation; GO:0010777,meiotic mismatch repair involved in reciprocal mei…	PF00488.24:MutS domain V	--	--	--
CsaV3_3G004760	green	377.322	131.381	245.941	-114.56	0.9475	0.5107	0.6442	1.6832	1.1265	0.4441	0.8059	0.5029	1.0343	chr3	4027764	4032170	-	CsaV3_3G004760	--	K01626 3-deoxy-7-phosphoheptulonate synthase [EC:2.5.1.54] | (RefSeq) phospho-2-dehydro-3-deoxyheptonate aldolase 2, chloroplastic (A)	ko00400: Phenylalanine, tyrosine and tryptophan biosynthesis; ko01100: Metabolic pathways; ko01110: Biosynthesis of secondary metabolites; ko01230: Biosynthesis of amino acids	phospho-2-dehydro-3-deoxyheptonate aldolase 2, chloroplastic [Cucumis sativus]	AROF_TOBAC RecName: Full=Phospho-2-dehydro-3-deoxyheptonate aldolase 1, chloroplastic; EC=2.5.1.54; AltName: Full=3-deoxy-D-arabino-heptulosonate 7-phosphate synthase 1; AltName: Full=DAHP synthase 1; AltName: Full=Phospho-2-keto-3-deoxyheptonate aldolase 1; Flags: Precursor;	A0A0A0L679_CUCSA RecName: Full=Phospho-2-dehydro-3-deoxyheptonate aldolase {ECO:0000256|RuleBase:RU363071}; EC=2.5.1.54 {ECO:0000256|RuleBase:RU363071};	--	GO:0009507,chloroplast; GO:0003849,3-deoxy-7-phosphoheptulonate synthase activity; GO:0009073,aromatic amino acid family biosynthetic process; GO:0008652,cellular amino acid biosynthetic process; GO:0009423,chorismate biosynthetic process; GO:0003674,molecular_function; GO:0003824,catalytic activity; GO:0016740,transferase activity; GO:0016765,transferase activity, transferring alkyl or aryl (oth…	PF01474.19:Class-II DAHP synthetase family	--	--	--
CsaV3_3G004960	green	284.275	37.4612	246.814	-209.353	8.6412	6.9777	7.6334	9.2548	6.4338	7.5857	8.7729	7.2654	8.2493	chr3	4134996	4136901	-	CsaV3_3G004960	--	K11592 endoribonuclease Dicer [EC:3.1.26.-] | (RefSeq) endoribonuclease Dicer homolog 1 (A)	--	hypothetical protein Csa_010028 [Cucumis sativus]	RTL2_ARATH RecName: Full=Ribonuclease 3-like protein 2; EC=3.1.26.-; AltName: Full=Ribonuclease III-like protein 2; Short=RNase III-like protein 2; AltName: Full=Ribonuclease three-like protein 2;	A0A0A0L1E2_CUCSA SubName: Full=Uncharacterized protein {ECO:0000313|EMBL:KGN53951.1};	dsRNA-specific nuclease Dicer and related ribonucleases	GO:0005737,cytoplasm; GO:0005634,nucleus; GO:0046872,metal ion binding; GO:0004525,ribonuclease III activity; GO:0003723,RNA binding; GO:0006364,rRNA processing; GO:0030422,siRNA processing; GO:0003674,molecular_function; GO:0005488,binding; GO:0043167,ion binding; GO:0043169,cation binding; GO:0003824,catalytic activity; GO:0004518,nuclease activity; GO:0004519,endonuclease activity; GO:0004521,…	PF00035.29:Double-stranded RNA binding motif	--	--	--
CsaV3_3G005020	green	395.136	128.774	266.362	-137.588	13.3594	14.0593	14.6307	18.0609	14.1921	12.1611	14.9758	12.7074	12.4418	chr3	4185706	4187480	-	CsaV3_3G005020	--	K20855 beta-1,3-galactosyltransferase 1/2/3/4/5/7/8 [EC:2.4.1.-] | (RefSeq) probable beta-1,3-galactosyltransferase 4 isoform X1 (A)	--	CASP-like protein 2D1 [Cucumis sativus]	CSPLC_POPTR RecName: Full=CASP-like protein 2D1; Short=PtCASPL2D1;	A0A0A0L6A1_CUCSA RecName: Full=CASP-like protein {ECO:0000256|RuleBase:RU361233};	--	GO:0016021,integral component of membrane; GO:0005886,plasma membrane; GO:0051539,4 iron, 4 sulfur cluster binding; GO:0003674,molecular_function; GO:0005488,binding; GO:0051536,iron-sulfur cluster binding; GO:0051540,metal cluster binding; GO:0005575,cellular_component; GO:0016020,membrane; GO:0031224,intrinsic component of membrane; GO:0110165,cellular anatomical entity; GO:0071944,cell periphe…	PF04535.15:Casparian strip membrane protein domain	--	--	--
CsaV3_3G005870	green	479.782	207.77	272.012	-64.2429	0	0	0	0.1727	0	0.0426	0	0.0436	0	chr3	5077108	5078370	+	CsaV3_3G005870	--	K10523 speckle-type POZ protein | (RefSeq) BTB/POZ and MATH domain-containing protein 1-like (A)	--	hypothetical protein Csa_011053 [Cucumis sativus]	FB110_ARATH RecName: Full=F-box protein At2g17036;	A0A0A0L2J8_CUCSA RecName: Full=DUF295 domain-containing protein {ECO:0000259|Pfam:PF03478};	--	--	PF03478.21:Protein of unknown function (DUF295)	--	--	--
CsaV3_3G005930	green	566.172	296.776	269.395	27.3813	0.4993	0.0876	0.0446	3.1371	0.1656	0.3367	0.1036	0.3234	0.3441	chr3	5111379	5117032	-	CsaV3_3G005930	--	K05391 cyclic nucleotide gated channel, plant | (RefSeq) cyclic nucleotide-gated ion channel 4 (A)	ko04626: Plant-pathogen interaction	hypothetical protein Csa_011681 [Cucumis sativus]	CNGC4_ARATH RecName: Full=Cyclic nucleotide-gated ion channel 4; Short=AtCNGC4; AltName: Full=Cyclic nucleotide- and calmodulin-regulated ion channel 4; Short=AtHLM1;	A0A0A0L2K2_CUCSA RecName: Full=Cyclic nucleotide-binding domain-containing protein {ECO:0000259|PROSITE:PS50042};	K+-channel ERG and related proteins, contain PAS/PAC sensor domain	GO:0016021,integral component of membrane; GO:0016020,membrane; GO:0005886,plasma membrane; GO:0005516,calmodulin binding; GO:0030552,cAMP binding; GO:0008324,cation transmembrane transporter activity; GO:0030553,cGMP binding; GO:0005216,ion channel activity; GO:0009626,plant-type hypersensitive response; GO:0003674,molecular_function; GO:0005488,binding; GO:0005515,protein binding; GO:0000166,nu…	PF00520.34:Ion transport protein	--	--	--
CsaV3_3G006400	green	495.774	58.0853	437.689	-379.603	14.3317	8.907	6.4127	11.9238	10.8896	4.4515	3.7107	4.327	5.9293	chr3	5563162	5566976	+	CsaV3_3G006400	--	--	--	hypothetical protein Csa_009985 [Cucumis sativus]	--	A0A6J1C3J3_MOMCH SubName: Full=uncharacterized protein LOC111008157 isoform X2 {ECO:0000313|RefSeq:XP_022136451.1};	--	--	--	--	--	--
CsaV3_3G006560	green	627.575	165.476	462.099	-296.623	17.8133	17.5116	18.2535	28.8316	20.1323	20.138	20.0309	20.5735	22.1992	chr3	5704423	5708628	+	CsaV3_3G006560	--	K01945 phosphoribosylamine---glycine ligase [EC:6.3.4.13] | (RefSeq) phosphoribosylamine--glycine ligase (A)	ko00230: Purine metabolism; ko01100: Metabolic pathways; ko01110: Biosynthesis of secondary metabolites	phosphoribosylamine--glycine ligase [Cucumis sativus]	PUR2_ARATH RecName: Full=Phosphoribosylamine--glycine ligase, chloroplastic; EC=6.3.4.13; AltName: Full=Glycinamide ribonucleotide synthetase; Short=GARS; AltName: Full=Phosphoribosylglycinamide synthetase; Flags: Precursor;	A0A0A0L5F4_CUCSA RecName: Full=Phosphoribosylamine--glycine ligase {ECO:0000256|ARBA:ARBA00013255}; EC=6.3.4.13 {ECO:0000256|ARBA:ARBA00013255};	Glycinamide ribonucleotide synthetase (GARS)/Aminoimidazole ribonucleotide synthetase (AIRS)	GO:0009507,chloroplast; GO:0009570,chloroplast stroma; GO:0005524,ATP binding; GO:0046872,metal ion binding; GO:0004637,phosphoribosylamine-glycine ligase activity; GO:0006189,'de novo' IMP biosynthetic process; GO:0009113,purine nucleobase biosynthetic process; GO:0000166,nucleotide binding; GO:0003674,molecular_function; GO:0005488,binding; GO:0017076,purine nucleotide binding; GO:0030554,adeny…	PF01071.22:Phosphoribosylglycinamide synthetase, ATP-grasp (A) domain	--	--	--
CsaV3_3G006580	green	262.878	47.8955	214.983	-167.087	35.4342	27.4195	37.7126	44.1014	34.4731	29.2517	40.2408	35.1012	28.6472	chr3	5733076	5734564	-	CsaV3_3G006580	--	K18172 COX assembly mitochondrial protein 2 | (RefSeq) COX assembly mitochondrial protein 2 homolog (A)	--	hypothetical protein Csa_009541 [Cucumis sativus]	--	A0A0A0L3C5_CUCSA RecName: Full=COX assembly mitochondrial protein {ECO:0000256|RuleBase:RU364104};	--	GO:0005739,mitochondrion; GO:0005575,cellular_component; GO:0005622,intracellular anatomical structure; GO:0005737,cytoplasm; GO:0043226,organelle; GO:0043227,membrane-bounded organelle; GO:0043229,intracellular organelle; GO:0043231,intracellular membrane-bounded organelle; GO:0110165,cellular anatomical entity	PF08583.13:Cytochrome c oxidase biogenesis protein Cmc1 like	--	--	--
CsaV3_3G006890	green	335.712	71.7522	263.959	-192.207	9.7629	9.1277	9.1358	11.379	9.3221	10.6021	8.447	10.2079	9.4571	chr3	6127975	6132124	-	CsaV3_3G006890	--	--	--	protein ecdysoneless homolog [Cucumis sativus]	ECD_ARATH RecName: Full=Protein ecdysoneless homolog {ECO:0000250|UniProtKB:Q9W032};	A0A0A0L865_CUCSA SubName: Full=Uncharacterized protein {ECO:0000313|EMBL:KGN56306.1};	MADS box transcription factor	GO:0005634,nucleus; GO:0005575,cellular_component; GO:0005622,intracellular anatomical structure; GO:0043226,organelle; GO:0043227,membrane-bounded organelle; GO:0043229,intracellular organelle; GO:0043231,intracellular membrane-bounded organelle; GO:0110165,cellular anatomical entity	PF07093.14:SGT1 protein	--	--	--
CsaV3_3G006940	green	348.915	52.4308	296.484	-244.053	7.0868	8.0846	6.9905	8.7241	7.1629	7.6554	7.0051	7.1974	5.7647	chr3	6224054	6234774	-	CsaV3_3G006940	--	K18789 xylogalacturonan beta-1,3-xylosyltransferase [EC:2.4.2.41] | (RefSeq) probable glycosyltransferase At5g20260 isoform X1 (A)	--	probable glycosyltransferase At5g03795 [Cucumis sativus]	GLYT3_ARATH RecName: Full=Probable glycosyltransferase At5g03795; EC=2.4.-.-;	A0A1S3BN33_CUCME SubName: Full=probable glycosyltransferase At5g03795 {ECO:0000313|RefSeq:XP_008450187.1};	Acetylglucosaminyltransferase EXT1/exostosin 1	GO:0000139,Golgi membrane; GO:0016021,integral component of membrane; GO:0016757,glycosyltransferase activity; GO:0071555,cell wall organization; GO:0006486,protein glycosylation; GO:0003674,molecular_function; GO:0003824,catalytic activity; GO:0016740,transferase activity; GO:0008150,biological_process; GO:0009987,cellular process; GO:0016043,cellular component organization; GO:0045229,external …	PF03016.18:Exostosin family	--	--	--
CsaV3_3G007080	green	257.79	32.6198	225.171	-192.551	2.6528	2.2933	2.1332	3.9849	1.9793	3.8331	3.3986	2.4546	2.8578	chr3	6378881	6381023	+	CsaV3_3G007080	--	K04077 chaperonin GroEL | (RefSeq) chaperonin CPN60-like 2, mitochondrial (A)	ko03018: RNA degradation	hypothetical protein Csa_011664 [Cucumis sativus]	NHL12_ARATH RecName: Full=NDR1/HIN1-like protein 12 {ECO:0000303|PubMed:14666423};	A0A0A0L882_CUCSA RecName: Full=LEA_2 domain-containing protein {ECO:0000259|Pfam:PF03168};	--	GO:0046658,anchored component of plasma membrane; GO:0016021,integral component of membrane; GO:0009506,plasmodesma; GO:0098542,defense response to other organism; GO:0006950,response to stress; GO:0006952,defense response; GO:0008150,biological_process; GO:0009605,response to external stimulus; GO:0009607,response to biotic stimulus; GO:0043207,response to external biotic stimulus; GO:0044419,bi…	PF03168.16:Late embryogenesis abundant protein	--	--	--
CsaV3_3G007150	green	425.348	112.948	312.4	-199.452	1.1073	0	0.5936	1.1359	0.2754	0	0	0	0	chr3	6423043	6423318	-	CsaV3_3G007150	--	--	--	hypothetical protein Csa_010797 [Cucumis sativus]	--	A0A0A0L6W6_CUCSA SubName: Full=Uncharacterized protein {ECO:0000313|EMBL:KGN56332.1};	--	--	--	--	--	--
CsaV3_3G007320	green	449.367	192.654	256.713	-64.0595	4.4331	4.5196	4.6541	8.906	4.4561	4.5773	5.7978	5.4077	4.1338	chr3	6512680	6513830	-	CsaV3_3G007320	--	--	--	uncharacterized protein LOC105434805 [Cucumis sativus]	--	A0A0A0L3K9_CUCSA SubName: Full=Uncharacterized protein {ECO:0000313|EMBL:KGN56348.1};	--	--	PF14009.9:PADRE domain	--	--	--
CsaV3_3G008230	green	333.019	48.1484	284.87	-236.722	6.7512	5.7376	5.2486	7.4255	6.2316	5.8899	7.2126	6.179	6.1627	chr3	7043991	7046281	-	CsaV3_3G008230	--	K08237 hydroquinone glucosyltransferase [EC:2.4.1.218] | (RefSeq) hydroquinone glucosyltransferase (A)	--	hydroquinone glucosyltransferase [Cucumis sativus]	HQGT_RAUSE RecName: Full=Hydroquinone glucosyltransferase; EC=2.4.1.218; AltName: Full=Arbutin synthase;	A0A0A0L3X8_CUCSA RecName: Full=Glycosyltransferase {ECO:0000256|RuleBase:RU362057}; EC=2.4.1.- {ECO:0000256|RuleBase:RU362057};	UDP-glucuronosyl and UDP-glucosyl transferase	GO:0050505,hydroquinone glucosyltransferase activity; GO:0003674,molecular_function; GO:0003824,catalytic activity; GO:0008194,UDP-glycosyltransferase activity; GO:0016740,transferase activity; GO:0016757,glycosyltransferase activity; GO:0016758,hexosyltransferase activity; GO:0035251,UDP-glucosyltransferase activity; GO:0046527,glucosyltransferase activity	PF00201.21:UDP-glucoronosyl and UDP-glucosyl transferase	--	--	--
CsaV3_3G008760	green	507.5	214.651	292.849	-78.1986	16.9255	15.4716	16.3689	21.1528	16.1628	16.8142	17.2409	16.0948	17.5324	chr3	7317837	7319246	-	CsaV3_3G008760	--	K18823 soyasaponin III rhamnosyltransferase [EC:2.4.1.273] | (RefSeq) soyasaponin III rhamnosyltransferase (A)	--	UDP-glycosyltransferase 91A1 [Cucumis sativus]	U91A1_ARATH RecName: Full=UDP-glycosyltransferase 91A1; EC=2.4.1.-;	A0A0A0L7F1_CUCSA SubName: Full=Uncharacterized protein {ECO:0000313|EMBL:KGN56497.1};	UDP-glucuronosyl and UDP-glucosyl transferase	GO:0008194,UDP-glycosyltransferase activity; GO:0003674,molecular_function; GO:0003824,catalytic activity; GO:0016740,transferase activity; GO:0016757,glycosyltransferase activity	PF00201.21:UDP-glucoronosyl and UDP-glucosyl transferase	--	--	--
CsaV3_3G008810	green	410.387	86.1825	324.205	-238.022	10.5368	10.786	9.2538	13.2809	11.305	11.8213	9.1017	10.7331	9.4826	chr3	7341754	7344845	+	CsaV3_3G008810	--	K22378 E3 ubiquitin-protein ligase RNF181 [EC:2.3.2.27] | (RefSeq) RING-H2 finger protein ATL73-like (A)	--	probable E3 ubiquitin-protein ligase RHB1A isoform X1 [Cucumis sativus]	RHB1A_ARATH RecName: Full=Probable E3 ubiquitin-protein ligase RHB1A {ECO:0000305}; EC=2.3.2.27; AltName: Full=RING-H2 finger B1a {ECO:0000303|PubMed:9781696}; AltName: Full=RING-H2 zinc finger protein RHB1a {ECO:0000305}; AltName: Full=RING-type E3 ubiquitin transferase RHB1A {ECO:0000305};	A0A0A0L481_CUCSA RecName: Full=RING-type domain-containing protein {ECO:0000259|PROSITE:PS50089};	FOG: Predicted E3 ubiquitin ligase	GO:0005829,cytosol; GO:0046872,metal ion binding; GO:0004842,ubiquitin-protein transferase activity; GO:0003674,molecular_function; GO:0005488,binding; GO:0043167,ion binding; GO:0043169,cation binding; GO:0003824,catalytic activity; GO:0016740,transferase activity; GO:0019787,ubiquitin-like protein transferase activity; GO:0140096,catalytic activity, acting on a protein; GO:0005575,cellular_comp…	PF13639.9:Ring finger domain	--	--	--
CsaV3_3G008820	green	269.766	62.0921	207.674	-145.582	0.3276	0.8273	0.2107	0.9185	0.391	0.5522	0.2611	0.2942	0.425	chr3	7345619	7349088	+	CsaV3_3G008820	--	K02470 DNA gyrase subunit B [EC:5.6.2.2] | (RefSeq) DNA gyrase subunit B isoform X2 (A)	--	AT-rich interactive domain-containing protein 1 [Cucumis sativus]	ARID1_ARATH RecName: Full=AT-rich interactive domain-containing protein 1; Short=ARID domain-containing protein 1; AltName: Full=ARID and ELM2 domain-containing protein 1;	A0A0A0L689_CUCSA RecName: Full=ARID domain-containing protein {ECO:0000259|PROSITE:PS51011};	--	GO:0048555,generative cell nucleus; GO:0000118,histone deacetylase complex; GO:0048556,microsporocyte nucleus; GO:0003677,DNA binding; GO:0016575,histone deacetylation; GO:0048235,pollen sperm cell differentiation; GO:0010628,positive regulation of gene expression; GO:0003674,molecular_function; GO:0003676,nucleic acid binding; GO:0005488,binding; GO:0097159,organic cyclic compound binding; GO:19…	PF01388.24:ARID/BRIGHT DNA binding domain	ARID	TR	ARID
CsaV3_3G008920	green	244.203	72.4731	171.73	-99.2569	1.0257	0.8832	0.6999	2.0088	0.5566	1.4147	1.4867	0.5798	1.0888	chr3	7442691	7444095	-	CsaV3_3G008920	--	K01803 triosephosphate isomerase (TIM) [EC:5.3.1.1] | (RefSeq) triosephosphate isomerase, cytosolic (A)	ko00010: Glycolysis / Gluconeogenesis; ko00051: Fructose and mannose metabolism; ko00562: Inositol phosphate metabolism; ko00710: Carbon fixation in photosynthetic organisms; ko01100: Metabolic pathways; ko01110: Biosynthesis of secondary metabolites; ko01200: Carbon metabolism; ko01230: Biosynthesis of amino acids	16 kDa phloem protein 2 isoform X2 [Cucumis sativus]	ERG3_ORYSI RecName: Full=Elicitor-responsive protein 3; AltName: Full=16 kDa phloem protein; AltName: Full=RPP16;	A0A5D3D0Z7_CUCME SubName: Full=Putative pentatricopeptide repeat-containing protein {ECO:0000313|EMBL:TYK17597.1};	Predicted Ca2+-dependent phospholipid-binding protein	GO:0005737,cytoplasm; GO:0046872,metal ion binding; GO:0003674,molecular_function; GO:0005488,binding; GO:0043167,ion binding; GO:0043169,cation binding; GO:0005575,cellular_component; GO:0005622,intracellular anatomical structure; GO:0110165,cellular anatomical entity	PF00168.33:C2 domain	--	--	--
CsaV3_3G009560	green	391.957	97.3507	294.606	-197.255	9.3462	7.5837	8.4288	11.9176	7.951	6.2285	7.5287	6.9248	10.3264	chr3	7807086	7808401	+	CsaV3_3G009560	--	--	--	hypothetical protein Csa_011002 [Cucumis sativus]	ZPR1_ARATH RecName: Full=Protein LITTLE ZIPPER 1 {ECO:0000303|PubMed:18055602};	A0A0A0L3S0_CUCSA SubName: Full=Uncharacterized protein {ECO:0000313|EMBL:KGN56585.1};	--	GO:0009943,adaxial/abaxial axis specification; GO:0010358,leaf shaping; GO:0003002,regionalization; GO:0007275,multicellular organism development; GO:0007389,pattern specification process; GO:0008150,biological_process; GO:0009798,axis specification; GO:0009955,adaxial/abaxial pattern specification; GO:0032501,multicellular organismal process; GO:0032502,developmental process; GO:0048856,anatomic…	--	--	--	--
CsaV3_3G010420	green	403.487	84.1979	319.289	-235.092	0.1212	0.2551	0.065	0.3109	0.1206	0.0613	0.0604	0	0.1179	chr3	8379234	8380110	-	CsaV3_3G010420	--	--	--	putative invertase inhibitor [Cucumis sativus]	PLA1_PLAAC RecName: Full=Putative invertase inhibitor; AltName: Full=Pollen allergen Pla a 1 {ECO:0000303|PubMed:11906336, ECO:0000303|PubMed:12859456, ECO:0000303|PubMed:16179793, ECO:0000303|PubMed:17177673, ECO:0000303|Ref.4}; AltName: Allergen=Pla a 1.0101 {ECO:0000305}; Flags: Precursor;	A0A0A0L7T4_CUCSA RecName: Full=PMEI domain-containing protein {ECO:0000259|SMART:SM00856};	--	GO:0005783,endoplasmic reticulum; GO:0005576,extracellular region; GO:0043667,pollen wall; GO:0004857,enzyme inhibitor activity; GO:0009555,pollen development; GO:0009846,pollen germination; GO:0003674,molecular_function; GO:0030234,enzyme regulator activity; GO:0098772,molecular function regulator activity; GO:0007275,multicellular organism development; GO:0008150,biological_process; GO:0032501,…	PF04043.18:Plant invertase/pectin methylesterase inhibitor	--	--	--
CsaV3_3G011030	green	395.139	45.9588	349.18	-303.221	8.1135	6.9164	6.5807	7.5326	6.0223	7.1718	6.6604	5.8378	5.5358	chr3	8719914	8725611	-	CsaV3_3G011030	--	K03035 26S proteasome regulatory subunit N5 | (RefSeq) 26S proteasome non-ATPase regulatory subunit 12-like isoform X1 (A)	ko03050: Proteasome	cyclin-dependent kinase inhibitor 5 [Cucumis sativus]	KRP3_ARATH RecName: Full=Cyclin-dependent kinase inhibitor 3; AltName: Full=Inhibitor/interactor of CDK protein 6; AltName: Full=KIP-related protein 3;	A0A0A0L4P9_CUCSA RecName: Full=CDI domain-containing protein {ECO:0000259|Pfam:PF02234};	--	GO:0005654,nucleoplasm; GO:0004861,cyclin-dependent protein serine/threonine kinase inhibitor activity; GO:0007049,cell cycle; GO:0003674,molecular_function; GO:0004857,enzyme inhibitor activity; GO:0004860,protein kinase inhibitor activity; GO:0016538,cyclin-dependent protein serine/threonine kinase regulator activity; GO:0019207,kinase regulator activity; GO:0019210,kinase inhibitor activity; G…	PF02234.22:Cyclin-dependent kinase inhibitor	--	--	--
CsaV3_3G011200	green	462.646	153.267	309.379	-156.112	53.5036	57.4623	53.1666	66.5146	55.2261	52.2927	51.0418	55.7261	57.9069	chr3	8836703	8843358	+	CsaV3_3G011200	--	K01687 dihydroxy-acid dehydratase [EC:4.2.1.9] | (RefSeq) dihydroxy-acid dehydratase, chloroplastic (A)	ko00290: Valine, leucine and isoleucine biosynthesis; ko00770: Pantothenate and CoA biosynthesis; ko01100: Metabolic pathways; ko01110: Biosynthesis of secondary metabolites; ko01210: 2-Oxocarboxylic acid metabolism; ko01230: Biosynthesis of amino acids	dihydroxy-acid dehydratase, chloroplastic [Cucumis sativus]	ILVD_ARATH RecName: Full=Dihydroxy-acid dehydratase, chloroplastic {ECO:0000303|PubMed:29995859}; Short=AthDHAD {ECO:0000303|PubMed:29995859}; Short=DAD; EC=4.2.1.9 {ECO:0000269|PubMed:29995859}; Flags: Precursor;	A0A0A0L6U0_CUCSA RecName: Full=Dihydroxy-acid dehydratase {ECO:0000256|ARBA:ARBA00029490}; EC=4.2.1.9 {ECO:0000256|ARBA:ARBA00029490};	Dihydroxy-acid dehydratase	GO:0009507,chloroplast; GO:0009570,chloroplast stroma; GO:0009536,plastid; GO:0051537,2 iron, 2 sulfur cluster binding; GO:0005507,copper ion binding; GO:0004160,dihydroxy-acid dehydratase activity; GO:0016836,hydro-lyase activity; GO:0009082,branched-chain amino acid biosynthetic process; GO:0009553,embryo sac development; GO:0009097,isoleucine biosynthetic process; GO:0009555,pollen development…	PF00920.24:Dehydratase family	--	--	--
CsaV3_3G011820	green	569.392	88.7214	480.671	-391.949	0.0712	0.0899	0.1679	0.2337	0.0142	0.0144	0.0426	0.0443	0	chr3	9170492	9175153	-	CsaV3_3G011820	--	K14638 solute carrier family 15 (peptide/histidine transporter), member 3/4 | (RefSeq) protein NRT1/ PTR FAMILY 5.2-like (A)	--	protein NRT1/ PTR FAMILY 5.2 [Cucumis sativus]	PTR3_ARATH RecName: Full=Protein NRT1/ PTR FAMILY 5.2; Short=AtNPF5.2; AltName: Full=Peptide transporter PTR3-A; Short=AtPTR3;	A0A0A0L9Q0_CUCSA SubName: Full=Uncharacterized protein {ECO:0000313|EMBL:KGN56826.1};	H+/oligopeptide symporter	GO:0016021,integral component of membrane; GO:0071916,dipeptide transmembrane transporter activity; GO:0042937,tripeptide transmembrane transporter activity; GO:0042742,defense response to bacterium; GO:0042938,dipeptide transport; GO:0042538,hyperosmotic salinity response; GO:0009737,response to abscisic acid; GO:0080052,response to histidine; GO:0009753,response to jasmonic acid; GO:0043201,res…	PF00854.24:POT family	--	--	--
CsaV3_3G011970	green	375.985	183.815	192.17	-8.35505	38.8864	21.7471	23.2037	47.0582	26.7296	27.1764	29.4991	20.2001	23.5293	chr3	9265117	9266412	-	CsaV3_3G011970	--	K16904 dCTP diphosphatase [EC:3.6.1.12] | (RefSeq) dCTP pyrophosphatase 1 (A)	ko00240: Pyrimidine metabolism; ko01100: Metabolic pathways; ko01232: Nucleotide metabolism	dCTP pyrophosphatase 1 [Cucumis sativus]	--	A0A0A0L514_CUCSA RecName: Full=dCTP pyrophosphatase 1 {ECO:0000256|PIRNR:PIRNR029826}; EC=3.6.1.12 {ECO:0000256|PIRNR:PIRNR029826};	--	GO:0005829,cytosol; GO:0047840,dCTP diphosphatase activity; GO:0000287,magnesium ion binding; GO:0006253,dCTP catabolic process; GO:0042262,DNA protection; GO:0003674,molecular_function; GO:0003824,catalytic activity; GO:0016462,pyrophosphatase activity; GO:0016787,hydrolase activity; GO:0016817,hydrolase activity, acting on acid anhydrides; GO:0016818,hydrolase activity, acting on acid anhydride…	PF12643.10:MazG-like family	--	--	--
CsaV3_3G012180	green	343.018	90.0525	252.966	-162.913	2.4804	0.9944	1.0131	3.5139	0.94	0.3584	2.3539	1.7137	1.3791	chr3	9398556	9399162	+	CsaV3_3G012180	--	K14516 ethylene-responsive transcription factor 1 | (RefSeq) ethylene-responsive transcription factor 1B-like (A)	ko04016: MAPK signaling pathway - plant; ko04075: Plant hormone signal transduction	hypothetical protein Csa_009770 [Cucumis sativus]	ERF98_ARATH RecName: Full=Ethylene-responsive transcription factor ERF098;	A0A1S3AX97_CUCME SubName: Full=ethylene-responsive transcription factor ERF098-like {ECO:0000313|RefSeq:XP_008438535.1};	--	GO:0005634,nucleus; GO:0003677,DNA binding; GO:0003700,DNA-binding transcription factor activity; GO:0009873,ethylene-activated signaling pathway; GO:0003674,molecular_function; GO:0003676,nucleic acid binding; GO:0005488,binding; GO:0097159,organic cyclic compound binding; GO:1901363,heterocyclic compound binding; GO:0140110,transcription regulator activity; GO:0000160,phosphorelay signal transd…	PF00847.23:AP2 domain	AP2/ERF-ERF	TF	AP2/ERF->AP2/ERF-ERF
CsaV3_3G012280	green	419.351	202.505	216.846	-14.3407	1.3987	0.8456	0.7977	2.076	0.5921	1.0234	0.5931	0.9561	0.6371	chr3	9443532	9445399	-	CsaV3_3G012280	--	K13229 2,4-dihydroxy-1,4-benzoxazin-3-one-glucoside dioxygenase [EC:1.14.11.59] | (RefSeq) DIBOA-glucoside dioxygenase BX6 (A)	ko00402: Benzoxazinoid biosynthesis; ko01110: Biosynthesis of secondary metabolites	1-aminocyclopropane-1-carboxylate oxidase homolog 1 [Cucumis sativus]	ACCH3_ARATH RecName: Full=1-aminocyclopropane-1-carboxylate oxidase homolog 3;	A0A0A0L9W9_CUCSA RecName: Full=Fe2OG dioxygenase domain-containing protein {ECO:0000259|PROSITE:PS51471};	Iron/ascorbate family oxidoreductases	GO:0005576,extracellular region; GO:0046872,metal ion binding; GO:0016491,oxidoreductase activity; GO:0003674,molecular_function; GO:0005488,binding; GO:0043167,ion binding; GO:0043169,cation binding; GO:0003824,catalytic activity; GO:0005575,cellular_component; GO:0110165,cellular anatomical entity	PF03171.23:2OG-Fe(II) oxygenase superfamily	--	--	--
CsaV3_3G012620	green	273.813	27.1043	246.709	-219.605	15.9283	12.9498	14.6593	15.2882	13.3975	14.3129	11.478	14.7003	12.605	chr3	9651697	9654222	+	CsaV3_3G012620	--	K16253 DNA-directed RNA polymerase IV and V subunit 7 | (RefSeq) DNA-directed RNA polymerase V subunit 7 (A)	ko03020: RNA polymerase	DNA-directed RNA polymerase V subunit 7 [Cucumis sativus]	RPB7L_ARATH RecName: Full=DNA-directed RNA polymerase subunit 7-like protein;	A0A0A0L5A3_CUCSA SubName: Full=Uncharacterized protein {ECO:0000313|EMBL:KGN56913.1};	DNA-directed RNA polymerase subunit E'	GO:0000428,DNA-directed RNA polymerase complex; GO:0005634,nucleus; GO:0003697,single-stranded DNA binding; GO:0003727,single-stranded RNA binding; GO:0006352,DNA-templated transcription initiation; GO:0003674,molecular_function; GO:0003676,nucleic acid binding; GO:0003677,DNA binding; GO:0005488,binding; GO:0097159,organic cyclic compound binding; GO:1901363,heterocyclic compound binding; GO:000…	--	--	--	--
CsaV3_3G013490	green	560.591	108.433	452.158	-343.724	0.7523	0.3167	0.4436	0.7718	0.2245	0.1141	0.1499	0	0.1464	chr3	10181331	10183508	+	CsaV3_3G013490	--	K14499 BRI1 kinase inhibitor 1 | (RefSeq) BRI1 kinase inhibitor 1 (A)	ko04075: Plant hormone signal transduction	probable membrane-associated kinase regulator 1 [Cucumis sativus]	MAKR1_ARATH RecName: Full=Probable membrane-associated kinase regulator 1;	A0A0A0L8T6_CUCSA SubName: Full=Uncharacterized protein {ECO:0000313|EMBL:KGN57002.1};	--	GO:0005829,cytosol; GO:0005886,plasma membrane; GO:0009536,plastid; GO:0019210,kinase inhibitor activity; GO:0009742,brassinosteroid mediated signaling pathway; GO:0006629,lipid metabolic process; GO:0009741,response to brassinosteroid; GO:0003674,molecular_function; GO:0004857,enzyme inhibitor activity; GO:0019207,kinase regulator activity; GO:0030234,enzyme regulator activity; GO:0098772,molecu…	--	--	--	--
CsaV3_3G014270	green	505.911	145.794	360.118	-214.324	6.0814	4.16	5.8683	10.3561	3.0854	5.782	1.8179	1.8277	2.6036	chr3	10683252	10684125	-	CsaV3_3G014270	--	K03676 glutaredoxin 3 | (RefSeq) GRX5; monothiol glutaredoxin-S10-like (A)	--	monothiol glutaredoxin-S10-like [Cucumis sativus]	GRS10_ARATH RecName: Full=Monothiol glutaredoxin-S10; Short=AtGrxS10; AltName: Full=Protein ROXY 3;	U3RBS4_CUCSA SubName: Full=Glutaredoxin {ECO:0000313|EMBL:AGX01497.1};	Glutaredoxin and related proteins	GO:0005737,cytoplasm; GO:0005634,nucleus; GO:0051537,2 iron, 2 sulfur cluster binding; GO:0097573,glutathione oxidoreductase activity; GO:0046872,metal ion binding; GO:0000122,negative regulation of transcription by RNA polymerase II; GO:0003674,molecular_function; GO:0005488,binding; GO:0051536,iron-sulfur cluster binding; GO:0051540,metal cluster binding; GO:0003824,catalytic activity; GO:00150…	PF00462.27:Glutaredoxin	--	--	--
CsaV3_3G014400	green	552.215	292.379	259.836	32.5431	0	0	0	0.8104	0	0	0	0	0	chr3	10758288	10758964	+	CsaV3_3G014400	--	--	--	hypothetical protein Csa_010361 [Cucumis sativus]	U92A1_ARATH RecName: Full=UDP-glycosyltransferase 92A1; EC=2.4.1.-;	A0A0A0L7V2_CUCSA SubName: Full=Uncharacterized protein {ECO:0000313|EMBL:KGN57089.1};	UDP-glucuronosyl and UDP-glucosyl transferase	GO:0008194,UDP-glycosyltransferase activity; GO:0003674,molecular_function; GO:0003824,catalytic activity; GO:0016740,transferase activity; GO:0016757,glycosyltransferase activity	--	--	--	--
CsaV3_3G014620	green	552.215	292.379	259.836	32.5431	0	0	0	0.1075	0	0	0	0	0	chr3	10900295	10901555	+	CsaV3_3G014620	--	K05770 translocator protein | (RefSeq) translocator protein homolog (A)	--	hypothetical protein Csa_010693 [Cucumis sativus]	TSPO_ARATH RecName: Full=Translocator protein homolog; Short=AtTSPO;	A0A0A0L583_CUCSA SubName: Full=Uncharacterized protein {ECO:0000313|EMBL:KGN57105.1};	--	GO:0031969,chloroplast membrane; GO:0005783,endoplasmic reticulum; GO:0005789,endoplasmic reticulum membrane; GO:0005794,Golgi apparatus; GO:0000139,Golgi membrane; GO:0005795,Golgi stack; GO:0016021,integral component of membrane; GO:0016020,membrane; GO:0020037,heme binding; GO:0006778,porphyrin-containing compound metabolic process; GO:0009737,response to abscisic acid; GO:0006970,response to …	PF03073.18:TspO/MBR family	--	--	--
CsaV3_3G014850	green	528.517	149.565	378.952	-229.388	5.4949	4.3235	5.5611	12.8543	6.6925	8.2588	7.5222	7.0249	6.7457	chr3	11018413	11021967	-	CsaV3_3G014850	--	K08726 soluble epoxide hydrolase / lipid-phosphate phosphatase [EC:3.3.2.10 3.1.3.76] | (RefSeq) uncharacterized protein LOC112528667 (A)	ko00590: Arachidonic acid metabolism; ko01100: Metabolic pathways; ko04146: Peroxisome	uncharacterized protein LOC103483863 [Cucumis melo]	--	A0A1S3AXG8_CUCME SubName: Full=bifunctional epoxide hydrolase 2-like {ECO:0000313|RefSeq:XP_008438903.1};	Soluble epoxide hydrolase	GO:0016787,hydrolase activity; GO:0003674,molecular_function; GO:0003824,catalytic activity	PF12697.10:Alpha/beta hydrolase family	--	--	--
CsaV3_3G015140	green	411.069	178.475	232.594	-54.1191	0.9826	0.8148	0.8301	1.3135	0.6517	0.7831	0.8901	0.6172	0.7243	chr3	11241397	11244451	-	CsaV3_3G015140	--	K20890 xylan alpha-glucuronosyltransferase [EC:2.4.1.-] | (RefSeq) putative UDP-glucuronate:xylan alpha-glucuronosyltransferase 4 (A)	--	UPF0481 protein At3g47200 [Cucumis sativus]	Y3720_ARATH RecName: Full=UPF0481 protein At3g47200;	A0A0A0L821_CUCSA SubName: Full=Uncharacterized protein {ECO:0000313|EMBL:KGN57164.1};	--	GO:0016021,integral component of membrane; GO:0005886,plasma membrane; GO:0005575,cellular_component; GO:0016020,membrane; GO:0031224,intrinsic component of membrane; GO:0110165,cellular anatomical entity; GO:0071944,cell periphery	PF03140.18:Plant protein of unknown function	--	--	--
CsaV3_3G015770	green	510.56	108.915	401.644	-292.729	758.791	349.815	383.184	722.567	374.828	436.565	275.904	171.838	124.7	chr3	11710260	11711387	+	CsaV3_3G015770	--	K01742 thebaine synthase [EC:4.2.99.24] | (RefSeq) major latex protein 149-like (A)	ko00950: Isoquinoline alkaloid biosynthesis; ko01100: Metabolic pathways; ko01110: Biosynthesis of secondary metabolites	MLP-like protein 43 [Cucumis sativus]	MLP43_ARATH RecName: Full=MLP-like protein 43;	Q9SXL8_CUCSA SubName: Full=Csf-2 protein {ECO:0000313|EMBL:BAA83470.1};	--	GO:0009507,chloroplast; GO:0005829,cytosol; GO:0005739,mitochondrion; GO:0006952,defense response; GO:0006950,response to stress; GO:0008150,biological_process; GO:0050896,response to stimulus; GO:0005575,cellular_component; GO:0005622,intracellular anatomical structure; GO:0005737,cytoplasm; GO:0009536,plastid; GO:0043226,organelle; GO:0043227,membrane-bounded organelle; GO:0043229,intracellular…	PF00407.22:Pathogenesis-related protein Bet v 1 family	--	--	--
CsaV3_3G016230	green	575.344	170.351	404.993	-234.642	302.712	279.397	251.745	378.832	264.915	216.668	208.193	191.396	237.167	chr3	12126469	12127589	-	CsaV3_3G016230	--	K01051 pectinesterase [EC:3.1.1.11] | (RefSeq) PECS-1.1; pectinesterase 1 precursor (A)	ko00040: Pentose and glucuronate interconversions; ko01100: Metabolic pathways	hypothetical protein Csa_010497 [Cucumis sativus]	21KD_DAUCA RecName: Full=21 kDa protein; AltName: Full=1.2 protein; Flags: Precursor;	A0A0A0L8D7_CUCSA RecName: Full=PMEI domain-containing protein {ECO:0000259|SMART:SM00856};	--	GO:0004857,enzyme inhibitor activity; GO:0003674,molecular_function; GO:0030234,enzyme regulator activity; GO:0098772,molecular function regulator activity	PF04043.18:Plant invertase/pectin methylesterase inhibitor	--	--	--
CsaV3_3G016360	green	288.418	44.1552	244.263	-200.108	24.6037	29.692	26.3797	30.904	24.2651	24.6092	28.2646	25.0258	26.7441	chr3	12229933	12234627	+	CsaV3_3G016360	--	K01410 mitochondrial intermediate peptidase [EC:3.4.24.59] | (RefSeq) mitochondrial intermediate peptidase, mitochondrial-like isoform X1 (A)	--	ATP-dependent Clp protease ATP-binding subunit CLPT1, chloroplastic [Cucumis sativus]	CLPT1_ARATH RecName: Full=ATP-dependent Clp protease ATP-binding subunit CLPT1, chloroplastic {ECO:0000303|Ref.7}; AltName: Full=nClpC-like protein {ECO:0000303|PubMed:11278690}; Flags: Precursor;	A0A0A0L8F6_CUCSA RecName: Full=Clp R domain-containing protein {ECO:0000259|PROSITE:PS51903};	--	GO:0009507,chloroplast; GO:0009941,chloroplast envelope; GO:0009570,chloroplast stroma; GO:0005829,cytosol; GO:0009532,plastid stroma; GO:0009579,thylakoid; GO:0005575,cellular_component; GO:0005622,intracellular anatomical structure; GO:0005737,cytoplasm; GO:0009536,plastid; GO:0043226,organelle; GO:0043227,membrane-bounded organelle; GO:0043229,intracellular organelle; GO:0043231,intracellular …	PF02861.23:Clp amino terminal domain, pathogenicity island component	--	--	--
CsaV3_3G016600	green	522.007	250.284	271.724	-21.4401	0.6709	0.3923	0.1199	3.9001	1.2236	1.0179	0.7428	0.5021	0.2901	chr3	12425293	12427268	+	CsaV3_3G016600	--	K05282 gibberellin-44 dioxygenase [EC:1.14.11.12] | (RefSeq) gibberellin 20 oxidase 2 (A)	ko00904: Diterpenoid biosynthesis; ko01100: Metabolic pathways; ko01110: Biosynthesis of secondary metabolites	hypothetical protein Csa_010612 [Cucumis sativus]	GAOX2_ARATH RecName: Full=Gibberellin 20 oxidase 2 {ECO:0000305|PubMed:7630935}; EC=1.14.11.- {ECO:0000269|PubMed:7630935}; AltName: Full=GA 20-oxidase 2 {ECO:0000305|PubMed:7630935}; AltName: Full=Gibberellin C-20 oxidase 2;	A0A0A0LB78_CUCSA RecName: Full=Fe2OG dioxygenase domain-containing protein {ECO:0000259|PROSITE:PS51471};	Iron/ascorbate family oxidoreductases	GO:0051213,dioxygenase activity; GO:0103055,gibberelli A15, 2-oxoglutarate:oxygen oxidoreductase activity; GO:0045544,gibberellin 20-oxidase activity; GO:0103054,gibberellin A12, 2-oxoglutarate:oxygen oxidoreductase activity (gibberellin A15-forming); GO:0103056,gibberellin A53, 2-oxoglutarate:oxygen oxidoreductase activity; GO:0046872,metal ion binding; GO:0009908,flower development; GO:0009686,…	PF03171.23:2OG-Fe(II) oxygenase superfamily	--	--	--
CsaV3_3G017120	green	424.577	178.698	245.88	-67.1818	0.3281	0.1381	0.2462	0.5722	0.0979	0.2655	0.2288	0.238	0.2235	chr3	12823259	12825907	-	CsaV3_3G017120	--	K05765 cofilin | (RefSeq) actin-depolymerizing factor 7 (A)	--	uncharacterized protein LOC120076526 [Benincasa hispida]	ADF7_ARATH RecName: Full=Actin-depolymerizing factor 7; Short=ADF-7; Short=AtADF7;	A0A0A0LBE8_CUCSA RecName: Full=ADF-H domain-containing protein {ECO:0000259|PROSITE:PS51263};	Actin depolymerizing factor	GO:0015629,actin cytoskeleton; GO:0005884,actin filament; GO:0005737,cytoplasm; GO:0051015,actin filament binding; GO:0030042,actin filament depolymerization; GO:0003674,molecular_function; GO:0003779,actin binding; GO:0005488,binding; GO:0005515,protein binding; GO:0008092,cytoskeletal protein binding; GO:0044877,protein-containing complex binding; GO:0006996,organelle organization; GO:0007010,c…	PF00241.23:Cofilin/tropomyosin-type actin-binding protein	--	--	--
CsaV3_3G017150	green	534.369	276.843	257.527	19.3162	12.9324	0.193	0.1967	34.5312	4.1516	0.1392	1.2795	1.2357	6.2917	chr3	12833581	12835061	-	CsaV3_3G017150	--	--	--	uncharacterized protein LOC101216404 [Cucumis sativus]	--	A0A0A0L8Q0_CUCSA SubName: Full=Uncharacterized protein {ECO:0000313|EMBL:KGN57379.1};	--	--	PF06521.14:PAR1 protein	--	--	--
CsaV3_3G017200	green	194.928	42.061	152.867	-110.806	4.1846	3.2674	3.1117	4.362	3.4244	3.1744	4.3378	3.0076	3.5135	chr3	12880358	12888911	-	CsaV3_3G017200	--	K19882 O-palmitoleoyl-L-serine hydrolase [EC:3.1.1.98] | (RefSeq) pectin acetylesterase 9 isoform X1 (A)	--	hypothetical protein Csa_009474 [Cucumis sativus]	PAE9_ARATH RecName: Full=Pectin acetylesterase 9 {ECO:0000303|PubMed:25115560}; EC=3.1.1.- {ECO:0000305}; Flags: Precursor;	A0A0A0L8Q6_CUCSA RecName: Full=Pectin acetylesterase {ECO:0000256|RuleBase:RU363114}; EC=3.1.1.- {ECO:0000256|RuleBase:RU363114};	Pectin acetylesterase and similar proteins	GO:0005576,extracellular region; GO:0052793,pectin acetylesterase activity; GO:0071555,cell wall organization; GO:0003674,molecular_function; GO:0003824,catalytic activity; GO:0016787,hydrolase activity; GO:0016788,hydrolase activity, acting on ester bonds; GO:0052689,carboxylic ester hydrolase activity; GO:0008150,biological_process; GO:0009987,cellular process; GO:0016043,cellular component org…	PF03283.16:Pectinacetylesterase	--	--	--
CsaV3_3G017670	green	282.318	71.8709	210.447	-138.576	6.5911	2.8703	5.3263	7.8274	5.2327	3.908	6.1471	4.3742	5.1496	chr3	13265563	13269930	-	CsaV3_3G017670	--	--	--	uncharacterized protein LOC101207731 isoform X2 [Cucumis sativus]	HIP36_ARATH RecName: Full=Heavy metal-associated isoprenylated plant protein 36 {ECO:0000303|PubMed:21072340, ECO:0000303|PubMed:23368984}; Short=AtHIP36 {ECO:0000303|PubMed:21072340, ECO:0000303|PubMed:23368984}; Flags: Precursor;	A0A0A0L8W2_CUCSA SubName: Full=Uncharacterized protein {ECO:0000313|EMBL:KGN57434.1};	--	GO:0046872,metal ion binding; GO:0003674,molecular_function; GO:0005488,binding; GO:0043167,ion binding; GO:0043169,cation binding	--	--	--	--
CsaV3_3G017680	green	444.256	54.7926	389.463	-334.671	107.629	57.3319	59.3585	81.4706	60.5304	56.8012	62.3032	37.485	32.6996	chr3	13273385	13274425	-	CsaV3_3G017680	--	K10752 histone-binding protein RBBP4 | (RefSeq) LOW QUALITY PROTEIN: WD-40 repeat-containing protein MSI3 (A)	--	heavy metal-associated isoprenylated plant protein 21 [Cucumis sativus]	HIP21_ARATH RecName: Full=Heavy metal-associated isoprenylated plant protein 21 {ECO:0000303|PubMed:21072340, ECO:0000303|PubMed:23368984}; Short=AtHIP21 {ECO:0000303|PubMed:23368984}; Short=AtHIPP21 {ECO:0000303|PubMed:21072340, ECO:0000303|PubMed:23368984}; Flags: Precursor;	A0A0A0L636_CUCSA RecName: Full=HMA domain-containing protein {ECO:0000259|PROSITE:PS50846};	Copper chaperone	GO:0016020,membrane; GO:0046872,metal ion binding; GO:0055073,cadmium ion homeostasis; GO:0071585,detoxification of cadmium ion; GO:0003674,molecular_function; GO:0005488,binding; GO:0043167,ion binding; GO:0043169,cation binding; GO:0008150,biological_process; GO:0042592,homeostatic process; GO:0048878,chemical homeostasis; GO:0050801,ion homeostasis; GO:0055065,metal ion homeostasis; GO:0055076…	PF00403.29:Heavy-metal-associated domain	--	--	--
CsaV3_3G017820	green	314.76	87.5529	227.207	-139.654	20.9784	19.7288	17.8602	23.2058	21.3671	19.178	21.2418	19.0205	19.2831	chr3	13397758	13438051	-	CsaV3_3G017820	--	K06171 nicastrin | (RefSeq) nicastrin (A)	--	nicastrin [Cucumis sativus]	NICA_ARATH RecName: Full=Nicastrin; Flags: Precursor;	A0A1S3C4C7_CUCME RecName: Full=Nicastrin {ECO:0000256|ARBA:ARBA00015303};	Transmembrane glycoprotein nicastrin	GO:0005887,integral component of plasma membrane; GO:0007219,Notch signaling pathway; GO:0016485,protein processing; GO:0007154,cell communication; GO:0007165,signal transduction; GO:0007166,cell surface receptor signaling pathway; GO:0008150,biological_process; GO:0009987,cellular process; GO:0023052,signaling; GO:0050789,regulation of biological process; GO:0050794,regulation of cellular proces…	PF05450.18:Nicastrin	--	--	--
CsaV3_3G017980	green	485.27	211.823	273.447	-61.6245	0.0172	0.0544	0	0.1944	0.0686	0	0	0	0.0168	chr3	13682845	13686388	+	CsaV3_3G017980	--	K18171 COX assembly mitochondrial protein 1 | (RefSeq) protein GAMETE EXPRESSED 1 (A)	--	uncharacterized oxidoreductase At4g09670 [Cucumis sativus]	Y4967_ARATH RecName: Full=Uncharacterized oxidoreductase At4g09670; EC=1.-.-.-;	A0A0A0LA36_CUCSA RecName: Full=GFO_IDH_MocA domain-containing protein {ECO:0000259|Pfam:PF01408};	Dimeric dihydrodiol dehydrogenase	GO:0005829,cytosol; GO:0000166,nucleotide binding; GO:0016491,oxidoreductase activity; GO:0003674,molecular_function; GO:0005488,binding; GO:0036094,small molecule binding; GO:0097159,organic cyclic compound binding; GO:1901265,nucleoside phosphate binding; GO:1901363,heterocyclic compound binding; GO:0003824,catalytic activity; GO:0005575,cellular_component; GO:0005622,intracellular anatomical s…	PF01408.25:Oxidoreductase family, NAD-binding Rossmann fold	--	--	--
CsaV3_3G018330	green	617.04	126.701	490.339	-363.637	11.6596	8.6276	8.2528	22.3335	14.6803	10.6414	12.0719	12.2247	16.0868	chr3	14064192	14065481	+	CsaV3_3G018330	--	K05759 profilin | (RefSeq) uncharacterized protein LOC103842625 isoform X1 (A)	--	hypothetical protein Csa_011122 [Cucumis sativus]	Y4744_ARATH RecName: Full=Uncharacterized protein At4g06744; Flags: Precursor;	A0A0A0L6F1_CUCSA SubName: Full=Uncharacterized protein {ECO:0000313|EMBL:KGN57510.1};	--	GO:0005576,extracellular region; GO:0005575,cellular_component; GO:0110165,cellular anatomical entity	PF13855.9:Leucine rich repeat	--	--	--
CsaV3_3G018850	green	324.089	60.7966	263.293	-202.496	93.1345	79.4944	77.9092	93.7002	73.7169	79.0657	85.8845	63.0216	69.8879	chr3	14538292	14538735	-	CsaV3_3G018850	--	K07943 ADP-ribosylation factor-like protein 2 | (RefSeq) uncharacterized protein LOC107926865 (A)	--	uncharacterized protein LOC101218253 [Cucumis sativus]	--	A0A0A0LAB6_CUCSA SubName: Full=Uncharacterized protein {ECO:0000313|EMBL:KGN57562.1};	--	--	--	--	--	--
CsaV3_3G019350	green	333.033	122.625	210.407	-87.7821	0.0716	0	0	0.0735	0	0	0	0.0247	0	chr3	15232256	15234481	-	CsaV3_3G019350	--	--	--	hypothetical protein Csa_009904 [Cucumis sativus]	--	A0A5D3CRQ0_CUCME SubName: Full=DNA ligase 1 {ECO:0000313|EMBL:TYK14587.1};	--	GO:0016874,ligase activity; GO:0003674,molecular_function; GO:0003824,catalytic activity	--	--	--	--
CsaV3_3G019550	green	161.171	10.6305	150.54	-139.91	0.132	0.1944	0.1132	0.2166	0.0263	0.1869	0.1578	0.2188	0	chr3	15447272	15449894	+	CsaV3_3G019550	--	K17193 anthocyanidin 3-O-glucoside 2'''-O-xylosyltransferase [EC:2.4.2.51] | (RefSeq) UDP-glycosyltransferase 79B6 (A)	ko00942: Anthocyanin biosynthesis	UDP-glycosyltransferase 79B6 [Cucumis sativus]	U79B6_ARATH RecName: Full=UDP-glycosyltransferase 79B6; EC=2.4.1.-;	A0A0A0L6N9_CUCSA RecName: Full=Glycosyltransferase {ECO:0000256|RuleBase:RU362057}; EC=2.4.1.- {ECO:0000256|RuleBase:RU362057};	UDP-glucuronosyl and UDP-glucosyl transferase	GO:0035251,UDP-glucosyltransferase activity; GO:0003674,molecular_function; GO:0003824,catalytic activity; GO:0008194,UDP-glycosyltransferase activity; GO:0016740,transferase activity; GO:0016757,glycosyltransferase activity; GO:0016758,hexosyltransferase activity; GO:0046527,glucosyltransferase activity	PF00201.21:UDP-glucoronosyl and UDP-glucosyl transferase	--	--	--
CsaV3_3G019620	green	296.408	77.7206	218.688	-140.967	9.9506	8.9623	9.4072	10.1865	9.5943	9.4941	9.2907	9.0925	9.838	chr3	15507376	15517173	+	CsaV3_3G019620	--	K20168 TBC1 domain family member 15 | (RefSeq) TBC1 domain family member 15-like (A)	--	small G protein signaling modulator 1 isoform X2 [Cucumis sativus]	GAP22_ARATH RecName: Full=Rab GTPase-activating protein 22 {ECO:0000303|PubMed:16332933};	A0A0A0L793_CUCSA RecName: Full=Rab-GAP TBC domain-containing protein {ECO:0000259|PROSITE:PS50086};	Ypt/Rab-specific GTPase-activating protein GYP7 and related proteins	GO:0005634,nucleus; GO:0005777,peroxisome; GO:0005096,GTPase activator activity; GO:0006952,defense response; GO:0003674,molecular_function; GO:0008047,enzyme activator activity; GO:0030234,enzyme regulator activity; GO:0030695,GTPase regulator activity; GO:0060589,nucleoside-triphosphatase regulator activity; GO:0098772,molecular function regulator activity; GO:0006950,response to stress; GO:000…	PF00566.21:Rab-GTPase-TBC domain	--	--	--
CsaV3_3G019820	green	629.495	158.684	470.812	-312.128	3.3283	2.8951	2.8767	7.6649	4.0206	3.229	4.3317	4.0124	4.9899	chr3	15619665	15623621	-	CsaV3_3G019820	--	--	--	protein IQ-DOMAIN 1 isoform X2 [Cucumis sativus]	IQD21_ARATH RecName: Full=Protein IQ-DOMAIN 21 {ECO:0000303|PubMed:16368012}; Short=AtIQD21 {ECO:0000303|PubMed:16368012}; AltName: Full=Protein GROWTH CONTROLLED BY ABSCISIC ACID 2 {ECO:0000303|PubMed:11429606}; AltName: Full=Protein GUARD CELL ASSOCIATED 2 {ECO:0000303|PubMed:10963598};	A0A0A0L9K6_CUCSA RecName: Full=DUF4005 domain-containing protein {ECO:0000259|Pfam:PF13178};	--	GO:0005737,cytoplasm; GO:0005856,cytoskeleton; GO:0005634,nucleus; GO:0005886,plasma membrane; GO:0005516,calmodulin binding; GO:0009738,abscisic acid-activated signaling pathway; GO:0055074,calcium ion homeostasis; GO:0019722,calcium-mediated signaling; GO:0071244,cellular response to carbon dioxide; GO:0090333,regulation of stomatal closure; GO:0009737,response to abscisic acid; GO:0009409,resp…	PF00612.30:IQ calmodulin-binding motif	--	--	--
CsaV3_3G020030	green	237.97	41.555	196.416	-154.861	35.6019	34.9966	33.0782	38.701	37.1967	31.6567	35.865	36.142	32.7922	chr3	15897257	15898207	+	CsaV3_3G020030	--	K13448 calcium-binding protein CML | (RefSeq) calcium-binding protein LPS1-alpha-like (A)	ko04626: Plant-pathogen interaction	uncharacterized protein LOC101222896 [Cucumis sativus]	--	A0A0A0LCA4_CUCSA SubName: Full=Uncharacterized protein {ECO:0000313|EMBL:KGN57681.1};	--	GO:0016021,integral component of membrane; GO:0005575,cellular_component; GO:0016020,membrane; GO:0031224,intrinsic component of membrane; GO:0110165,cellular anatomical entity	PF04819.15:Family of unknown function (DUF716)	--	--	--
CsaV3_3G020120	green	313.789	42.9132	270.876	-227.963	35.9588	35.3114	39.032	40.1173	37.545	35.95	37.5765	36.5879	34.0061	chr3	15978768	15980774	-	CsaV3_3G020120	--	K11805 DDB1- and CUL4-associated factor 7 | (RefSeq) WD repeat-containing protein LWD1 (A)	--	WD repeat-containing protein LWD1 [Cucumis sativus]	LWD1_ARATH RecName: Full=WD repeat-containing protein LWD1; AltName: Full=Protein ANTHOCYANIN 11-A; Short=AtAN11-A; AltName: Full=Protein LIGHT-REGULATED WD1; AltName: Full=WD repeat-containing protein AN11-A;	A0A5D3DXS6_CUCME SubName: Full=WD repeat-containing protein LWD1-like {ECO:0000313|EMBL:TYK28332.1};	Conserved WD40 repeat-containing protein AN11	GO:0005634,nucleus; GO:0000976,transcription cis-regulatory region binding; GO:0009718,anthocyanin-containing compound biosynthetic process; GO:0043153,entrainment of circadian clock by photoperiod; GO:0048573,photoperiodism, flowering; GO:0048511,rhythmic process; GO:0001067,transcription regulatory region nucleic acid binding; GO:0003674,molecular_function; GO:0003676,nucleic acid binding; GO:0…	PF00400.35:WD domain, G-beta repeat	--	--	--
CsaV3_3G020460	green	200.55	10.3915	190.159	-179.767	0.9346	0.4792	0.7965	0.8604	0.9297	0.4848	0.4298	0.9189	0.7461	chr3	16594658	16597618	-	CsaV3_3G020460	--	K00679 phospholipid:diacylglycerol acyltransferase [EC:2.3.1.158] | (RefSeq) hypothetical protein (A)	ko00561: Glycerolipid metabolism; ko01100: Metabolic pathways	GDSL esterase/lipase At1g71691 [Cucumis sativus]	GDL29_ARATH RecName: Full=GDSL esterase/lipase At1g71691; EC=3.1.1.-; AltName: Full=Extracellular lipase At1g71691; Flags: Precursor;	A0A0A0L7F0_CUCSA SubName: Full=Uncharacterized protein {ECO:0000313|EMBL:KGN57733.1};	--	GO:0005576,extracellular region; GO:0016788,hydrolase activity, acting on ester bonds; GO:0016042,lipid catabolic process; GO:0003674,molecular_function; GO:0003824,catalytic activity; GO:0016787,hydrolase activity; GO:0006629,lipid metabolic process; GO:0008150,biological_process; GO:0008152,metabolic process; GO:0009056,catabolic process; GO:0044238,primary metabolic process; GO:0071704,organic…	PF00657.25:GDSL-like Lipase/Acylhydrolase	--	--	--
CsaV3_3G020530	green	552.215	292.379	259.836	32.5431	0	0	0	0.9273	0	0	0	0	0	chr3	16665007	16665300	+	CsaV3_3G020530	--	--	--	hypothetical protein Csa_011233 [Cucumis sativus]	--	A0A0A0L6X8_CUCSA SubName: Full=Uncharacterized protein {ECO:0000313|EMBL:KGN57740.1};	--	GO:0016021,integral component of membrane; GO:0005575,cellular_component; GO:0016020,membrane; GO:0031224,intrinsic component of membrane; GO:0110165,cellular anatomical entity	--	--	--	--
CsaV3_3G020560	green	458.382	107.586	350.796	-243.209	1626.23	1298.53	1404.14	1806.01	1577.93	1488.98	1368.36	1578.61	1508.82	chr3	16683738	16684832	+	CsaV3_3G020560	--	K01611 S-adenosylmethionine decarboxylase [EC:4.1.1.50] | (RefSeq) S-adenosylmethionine decarboxylase proenzyme (A)	ko00270: Cysteine and methionine metabolism; ko00330: Arginine and proline metabolism; ko01100: Metabolic pathways	S-adenosylmethionine decarboxylase proenzyme [Cucumis sativus]	DCAM_CATRO RecName: Full=S-adenosylmethionine decarboxylase proenzyme; Short=AdoMetDC; Short=SAMDC; EC=4.1.1.50; Contains: RecName: Full=S-adenosylmethionine decarboxylase alpha chain; Contains: RecName: Full=S-adenosylmethionine decarboxylase beta chain; Flags: Precursor;	A0A0A0L7F8_CUCSA RecName: Full=S-adenosylmethionine decarboxylase proenzyme {ECO:0000256|PIRNR:PIRNR001355}; EC=4.1.1.50 {ECO:0000256|PIRNR:PIRNR001355};	S-adenosylmethionine decarboxylase	GO:0004014,adenosylmethionine decarboxylase activity; GO:0006557,NA; GO:0008295,spermidine biosynthetic process; GO:0006597,spermine biosynthetic process; GO:0003674,molecular_function; GO:0003824,catalytic activity; GO:0016829,lyase activity; GO:0016830,carbon-carbon lyase activity; GO:0016831,carboxy-lyase activity; GO:0006576,cellular biogenic amine metabolic process; GO:0006595,polyamine meta…	PF01536.19:Adenosylmethionine decarboxylase	--	--	--
CsaV3_3G021620	green	278.728	30.1862	248.542	-218.356	5.0473	2.3849	0.994	4.4381	4.0989	2.9172	3.9003	2.8822	2.4054	chr3	18697920	18698667	-	CsaV3_3G021620	--	--	--	hypothetical protein Csa_011452 [Cucumis sativus]	--	A0A0A0L7R0_CUCSA SubName: Full=Uncharacterized protein {ECO:0000313|EMBL:KGN57843.1};	--	--	--	--	--	--
CsaV3_3G021650	green	436.014	197.865	238.149	-40.2846	1.8675	1.4362	0.6161	3.0947	1.0004	0.4359	0.9304	1.0421	0.9784	chr3	18761899	18762638	+	CsaV3_3G021650	--	--	--	hypothetical protein Csa_010872 [Cucumis sativus]	--	A0A0A0L7R8_CUCSA SubName: Full=Uncharacterized protein {ECO:0000313|EMBL:KGN57848.1};	--	GO:0016021,integral component of membrane; GO:0005575,cellular_component; GO:0016020,membrane; GO:0031224,intrinsic component of membrane; GO:0110165,cellular anatomical entity	--	--	--	--
CsaV3_3G021700	green	356.93	48.7665	308.164	-259.397	25.846	27.2591	26.3878	28.3279	27.3035	26.4542	24.7753	25.796	27.1965	chr3	18847044	18850754	-	CsaV3_3G021700	--	K01358 ATP-dependent Clp protease, protease subunit [EC:3.4.21.92] | (RefSeq) ATP-dependent Clp protease proteolytic subunit 3, chloroplastic (A)	--	ATP-dependent Clp protease proteolytic subunit 3, chloroplastic [Cucumis sativus]	CLPP3_ARATH RecName: Full=ATP-dependent Clp protease proteolytic subunit 3, chloroplastic {ECO:0000303|PubMed:11299370}; EC=3.4.21.92; AltName: Full=Endopeptidase ClpP3 {ECO:0000303|PubMed:11299370}; Short=nClpP3; AltName: Full=nClpP4; Flags: Precursor;	A0A0A0LA84_CUCSA RecName: Full=ATP-dependent Clp protease proteolytic subunit {ECO:0000256|RuleBase:RU003567}; EC=3.4.21.92 {ECO:0000256|RuleBase:RU000549};	ATP-dependent Clp protease, proteolytic subunit	GO:0009507,chloroplast; GO:0009941,chloroplast envelope; GO:0009570,chloroplast stroma; GO:0009534,chloroplast thylakoid; GO:0009840,chloroplastic endopeptidase Clp complex; GO:0009368,endopeptidase Clp complex; GO:0009532,plastid stroma; GO:0004176,ATP-dependent peptidase activity; GO:0051117,ATPase binding; GO:0004252,serine-type endopeptidase activity; GO:0006515,protein quality control for mi…	PF00574.26:Clp protease	--	--	--
CsaV3_3G022000	green	231.439	45.37	186.069	-140.699	46.1602	56.1374	46.8226	60.1253	51.447	44.364	54.3935	50.318	44.5419	chr3	19093676	19095745	-	CsaV3_3G022000	--	K14496 abscisic acid receptor PYR/PYL family | (RefSeq) abscisic acid receptor PYL8 (A)	ko04016: MAPK signaling pathway - plant; ko04075: Plant hormone signal transduction	abscisic acid receptor PYL8 [Cucumis sativus]	PYL8_ARATH RecName: Full=Abscisic acid receptor PYL8 {ECO:0000303|PubMed:19407142, ECO:0000303|PubMed:19624469}; AltName: Full=ABI1-binding protein 1 {ECO:0000303|PubMed:19874541}; AltName: Full=PYR1-like protein 8 {ECO:0000303|PubMed:19407142, ECO:0000303|PubMed:19624469}; AltName: Full=Regulatory components of ABA receptor 3 {ECO:0000303|PubMed:19407143};	A0A0A0L798_CUCSA SubName: Full=Uncharacterized protein {ECO:0000313|EMBL:KGN57855.1};	--	GO:0005737,cytoplasm; GO:0005829,cytosol; GO:0005634,nucleus; GO:0005886,plasma membrane; GO:0010427,abscisic acid binding; GO:0042803,protein homodimerization activity; GO:0004864,protein phosphatase inhibitor activity; GO:0038023,signaling receptor activity; GO:0009738,abscisic acid-activated signaling pathway; GO:0009789,positive regulation of abscisic acid-activated signaling pathway; GO:0080…	PF10604.12:Polyketide cyclase / dehydrase and lipid transport	--	--	--
CsaV3_3G022230	green	377.477	92.0151	285.462	-193.447	0.2043	0.0922	0.1565	0.2994	0.1452	0.1181	0.0291	0.0907	0.2272	chr3	19503828	19506092	+	CsaV3_3G022230	--	K19996 phosphatidylinositol transfer protein SFH5 | (RefSeq) patellin-6 (A)	--	patellin-6 [Cucumis sativus]	PATL4_ARATH RecName: Full=Patellin-4;	A0A0A0LAA8_CUCSA RecName: Full=CRAL-TRIO domain-containing protein {ECO:0000259|PROSITE:PS50191};	Phosphatidylinositol transfer protein SEC14 and related proteins	GO:0005829,cytosol; GO:0005634,nucleus; GO:0005886,plasma membrane; GO:0008289,lipid binding; GO:0007049,cell cycle; GO:0051301,cell division; GO:0071365,cellular response to auxin stimulus; GO:1901703,protein localization involved in auxin polar transport; GO:0003674,molecular_function; GO:0005488,binding; GO:0008150,biological_process; GO:0009987,cellular process; GO:0009719,response to endogen…	PF00650.23:CRAL/TRIO domain	--	--	--
CsaV3_3G022530	green	225.603	30.3491	195.254	-164.905	1.4668	1.6799	2.4285	3.0316	1.4163	2.4	1.5906	2.5037	1.1334	chr3	19907783	19911478	+	CsaV3_3G022530	--	K10727 chromatin licensing and DNA replication factor 1 | (RefSeq) CDT1-like protein a, chloroplastic (A)	--	CDT1-like protein a, chloroplastic [Cucumis sativus]	CDT1A_ARATH RecName: Full=CDT1-like protein a, chloroplastic; Short=AtCDT1a; Flags: Precursor;	A0A0A0L7I7_CUCSA RecName: Full=CDT1 domain-containing protein {ECO:0000259|SMART:SM01075};	DNA replication factor	GO:0009507,chloroplast; GO:0005634,nucleus; GO:0004693,cyclin-dependent protein serine/threonine kinase activity; GO:0003677,DNA binding; GO:0070182,DNA polymerase binding; GO:0019901,protein kinase binding; GO:0009658,chloroplast organization; GO:0051276,chromosome organization; GO:0006260,DNA replication; GO:0000076,DNA replication checkpoint signaling; GO:0071163,DNA replication preinitiation …	PF16679.8:DNA replication factor Cdt1 C-terminal domain	--	--	--
CsaV3_3G022740	green	201.536	22.9474	178.588	-155.641	2.4233	1.0201	1.9054	2.1545	1.2857	1.4706	2.0927	1.6742	0.9432	chr3	20207525	20207853	-	CsaV3_3G022740	--	--	--	hypothetical protein Csa_010607, partial [Cucumis sativus]	--	A0A0A0LBC3_CUCSA SubName: Full=Uncharacterized protein {ECO:0000313|EMBL:KGN57952.1};	--	--	PF12102.11:MrcB-like, N-terminal domain	--	--	--
CsaV3_3G022780	green	415.273	75.8728	339.4	-263.527	2.3964	1.5196	1.3835	3.1518	2.5368	1.647	0.9184	2.3561	2.0328	chr3	20274951	20287462	-	CsaV3_3G022780	--	--	--	hypothetical protein Csa_011068 [Cucumis sativus]	--	A0A0A0KYB0_CUCSA SubName: Full=Uncharacterized protein {ECO:0000313|EMBL:KGN53834.1};	--	--	--	--	--	--
CsaV3_3G023040	green	378.81	77.6626	301.148	-223.485	1.1198	0.7071	1.0405	1.455	0.7426	0.7551	0.2232	0.9283	0.7264	chr3	20560208	20561605	-	CsaV3_3G023040	--	--	--	hypothetical protein Csa_011801 [Cucumis sativus]	--	A0A0A0L7R3_CUCSA SubName: Full=Uncharacterized protein {ECO:0000313|EMBL:KGN57980.1};	--	--	--	--	--	--
CsaV3_3G023150	green	284.934	89.0712	195.863	-106.792	13.7544	11.4531	11.4838	17.9984	10.7123	15.8869	13.963	12.3198	12.3495	chr3	20680626	20684811	-	CsaV3_3G023150	--	K03522 electron transfer flavoprotein alpha subunit | (RefSeq) electron transfer flavoprotein subunit alpha, mitochondrial (A)	--	electron transfer flavoprotein subunit alpha, mitochondrial [Cucumis sativus]	ETFA_ARATH RecName: Full=Electron transfer flavoprotein subunit alpha, mitochondrial; Short=Alpha-ETF; Flags: Precursor;	A0A1S4E054_CUCME RecName: Full=Electron transfer flavoprotein subunit alpha {ECO:0000256|PIRNR:PIRNR000089}; Short=Alpha-ETF {ECO:0000256|PIRNR:PIRNR000089};	Electron transfer flavoprotein, alpha subunit	GO:0005759,mitochondrial matrix; GO:0005739,mitochondrion; GO:0005634,nucleus; GO:0005507,copper ion binding; GO:0009055,electron transfer activity; GO:0050660,flavin adenine dinucleotide binding; GO:0033539,fatty acid beta-oxidation using acyl-CoA dehydrogenase; GO:0003674,molecular_function; GO:0005488,binding; GO:0043167,ion binding; GO:0043169,cation binding; GO:0046872,metal ion binding; GO:…	PF00766.22:Electron transfer flavoprotein FAD-binding domain	--	--	--
CsaV3_3G023170	green	337.283	116.472	220.812	-104.34	0.1039	0.1367	0.0836	0.7728	0.1809	0.2102	0.5177	0.1615	0.0506	chr3	20715459	20718041	-	CsaV3_3G023170	--	--	--	early nodulin-like protein 3 [Cucumis sativus]	ENL3_ARATH RecName: Full=Early nodulin-like protein 3; AltName: Full=Phytocyanin-like protein; Flags: Precursor;	A0A0A0LBI2_CUCSA RecName: Full=Phytocyanin domain-containing protein {ECO:0000259|PROSITE:PS51485};	--	GO:0031225,anchored component of membrane; GO:0046658,anchored component of plasma membrane; GO:0005886,plasma membrane; GO:0009506,plasmodesma; GO:0009536,plastid; GO:0009055,electron transfer activity; GO:0003674,molecular_function; GO:0003824,catalytic activity; GO:0016491,oxidoreductase activity; GO:0005575,cellular_component; GO:0016020,membrane; GO:0031224,intrinsic component of membrane; G…	PF02298.20:Plastocyanin-like domain	--	--	--
CsaV3_3G023550	green	291.35	57.1173	234.233	-177.115	147.968	112.898	121.644	152.349	140.033	128.125	128.707	136.666	109.76	chr3	21272247	21274808	-	CsaV3_3G023550	--	K14484 auxin-responsive protein IAA | (RefSeq) auxin-responsive protein IAA26 isoform X2 (A)	ko04075: Plant hormone signal transduction	auxin-responsive protein IAA26 isoform X2 [Cucumis sativus]	IAA26_ARATH RecName: Full=Auxin-responsive protein IAA26; AltName: Full=Indoleacetic acid-induced protein 26; AltName: Full=Phytochrome-associated protein 1;	A0A0A0L8D0_CUCSA RecName: Full=Auxin-responsive protein {ECO:0000256|RuleBase:RU004549};	--	GO:0005634,nucleus; GO:0003700,DNA-binding transcription factor activity; GO:0042802,identical protein binding; GO:0009734,auxin-activated signaling pathway; GO:0009733,response to auxin; GO:0003674,molecular_function; GO:0140110,transcription regulator activity; GO:0005488,binding; GO:0005515,protein binding; GO:0007154,cell communication; GO:0007165,signal transduction; GO:0008150,biological_pr…	PF02309.19:AUX/IAA family	AUX/IAA	TR	AUX/IAA
CsaV3_3G023610	green	372.654	75.9992	296.655	-220.656	114.167	90.0947	94.9176	113.557	106.099	105.467	96.5547	94.4542	89.8105	chr3	21332518	21338818	-	CsaV3_3G023610	--	K00029 malate dehydrogenase (oxaloacetate-decarboxylating)(NADP+) [EC:1.1.1.40] | (RefSeq) NADP-dependent malic enzyme (A)	ko00620: Pyruvate metabolism; ko00710: Carbon fixation in photosynthetic organisms; ko01100: Metabolic pathways; ko01200: Carbon metabolism	NADP-dependent malic enzyme [Cucumis sativus]	MAOP4_ARATH RecName: Full=NADP-dependent malic enzyme 4, chloroplastic; Short=AtNADP-ME4; Short=NADP-malic enzyme 4; EC=1.1.1.40; Flags: Precursor;	A0A0A0LAT4_CUCSA RecName: Full=Malic enzyme {ECO:0000256|RuleBase:RU003426};	NADP+-dependent malic enzyme	GO:0009507,chloroplast; GO:0005739,mitochondrion; GO:0050897,cobalt ion binding; GO:0004471,malate dehydrogenase (decarboxylating) (NAD+) activity; GO:0004473,malate dehydrogenase (decarboxylating) (NADP+) activity; GO:0004470,malic enzyme activity; GO:0051287,NAD binding; GO:0008948,oxaloacetate decarboxylase activity; GO:0008270,zinc ion binding; GO:0006633,fatty acid biosynthetic process; GO:0…	PF03949.18:Malic enzyme, NAD binding domain	--	--	--
CsaV3_3G026530	green	446.112	75.2923	370.819	-295.527	0.4339	0.274	0.2326	0.7122	0.518	0.2194	0.1297	0.4496	0.5066	chr3	22645416	22649416	-	CsaV3_3G026530	--	K04125 gibberellin 2beta-dioxygenase [EC:1.14.11.13] | (RefSeq) gibberellin 2-beta-dioxygenase 2 (A)	ko00904: Diterpenoid biosynthesis; ko01110: Biosynthesis of secondary metabolites	hypothetical protein Csa_017639 [Cucumis sativus]	G2OX2_PEA RecName: Full=Gibberellin 2-beta-dioxygenase 2; EC=1.14.11.13; AltName: Full=GA 2-oxidase 2; AltName: Full=Gibberellin 2-beta-hydroxylase 2; AltName: Full=Gibberellin 2-oxidase 2;	A0A0A0LDG9_CUCSA RecName: Full=Fe2OG dioxygenase domain-containing protein {ECO:0000259|PROSITE:PS51471};	Iron/ascorbate family oxidoreductases	GO:0052634,C-19 gibberellin 2-beta-dioxygenase activity; GO:0102111,gibberellin A20,2-oxoglutarate:oxygen oxidoreductase activity; GO:0102924,gibberellin A44,2-oxoglutarate:oxygen oxidoreductase activity; GO:0102652,gibberellin A9,2-oxoglutarate:oxygen oxidoreductase activity; GO:0046872,metal ion binding; GO:0009686,gibberellin biosynthetic process; GO:0003674,molecular_function; GO:0003824,cata…	PF03171.23:2OG-Fe(II) oxygenase superfamily	--	--	--
CsaV3_3G026630	green	200.897	23.2305	177.666	-154.436	0.3594	0.6675	0.1813	0.7374	0.2524	0.4491	0.632	0.5258	0.3703	chr3	22772161	22777277	-	CsaV3_3G026630	--	K24194 boron transporter | (RefSeq) boron transporter 4 (A)	--	boron transporter 4 [Cucumis sativus]	BOR4_ARATH RecName: Full=Boron transporter 4;	A0A0A0L871_CUCSA SubName: Full=Uncharacterized protein {ECO:0000313|EMBL:KGN58135.1};	Na+-independent Cl/HCO3 exchanger AE1 and related transporters (SLC4 family)	GO:0016021,integral component of membrane; GO:0005886,plasma membrane; GO:0015301,NA; GO:0080139,borate efflux transmembrane transporter activity; GO:0005452,solute:inorganic anion antiporter activity; GO:0022857,transmembrane transporter activity; GO:0046713,borate transport; GO:0080029,cellular response to boron-containing substance levels; GO:0050801,ion homeostasis; GO:0055085,transmembrane t…	PF00955.24:HCO3- transporter family	--	--	--
CsaV3_3G027230	green	368.84	93.9768	274.863	-180.886	1.7188	1.9828	1.5239	2.3058	1.7757	1.8054	1.4821	1.8155	1.8976	chr3	23589544	23591151	+	CsaV3_3G027230	--	K01800 maleylacetoacetate isomerase [EC:5.2.1.2] | (RefSeq) glutathione S-transferase zeta class-like (A)	ko00350: Tyrosine metabolism; ko01100: Metabolic pathways	pentatricopeptide repeat-containing protein At5g16420, mitochondrial [Cucumis sativus]	PP388_ARATH RecName: Full=Pentatricopeptide repeat-containing protein At5g16420, mitochondrial; Flags: Precursor;	A0A0A0LDM6_CUCSA SubName: Full=Uncharacterized protein {ECO:0000313|EMBL:KGN58196.1};	FOG: PPR repeat	GO:0005739,mitochondrion; GO:0005575,cellular_component; GO:0005622,intracellular anatomical structure; GO:0005737,cytoplasm; GO:0043226,organelle; GO:0043227,membrane-bounded organelle; GO:0043229,intracellular organelle; GO:0043231,intracellular membrane-bounded organelle; GO:0110165,cellular anatomical entity	PF13041.9:PPR repeat family	--	--	--
CsaV3_3G027450	green	423.454	61.4692	361.985	-300.516	47.8827	34.1864	30.6786	41.7152	27.133	22.4932	24.4797	26.2438	31.3531	chr3	23741686	23744136	+	CsaV3_3G027450	--	K13691 pathogen-inducible salicylic acid glucosyltransferase [EC:2.4.1.-] | (RefSeq) UDP-glycosyltransferase 74E2 (A)	--	UDP-glycosyltransferase 74E2 [Cucumis sativus]	74AC1_SIRGR RecName: Full=Mogroside IE synthase {ECO:0000305}; EC=2.4.1.350 {ECO:0000269|PubMed:25759326, ECO:0000269|Ref.3}; AltName: Full=UDP-glycosyltransferase 74AC1 {ECO:0000303|PubMed:25759326};	A0A0A0L8D8_CUCSA RecName: Full=Glycosyltransferase {ECO:0000256|RuleBase:RU362057}; EC=2.4.1.- {ECO:0000256|RuleBase:RU362057};	UDP-glucuronosyl and UDP-glucosyl transferase	GO:0035251,UDP-glucosyltransferase activity; GO:0003674,molecular_function; GO:0003824,catalytic activity; GO:0008194,UDP-glycosyltransferase activity; GO:0016740,transferase activity; GO:0016757,glycosyltransferase activity; GO:0016758,hexosyltransferase activity; GO:0046527,glucosyltransferase activity	PF00201.21:UDP-glucoronosyl and UDP-glucosyl transferase	--	--	--
CsaV3_3G027460	green	475.692	182.791	292.9	-110.109	0	0	0	0.1029	0.0499	0	0	0	0	chr3	23760196	23761255	+	CsaV3_3G027460	--	--	--	classical arabinogalactan protein 11 [Cucumis sativus]	--	A0A0A0LDP4_CUCSA SubName: Full=Uncharacterized protein {ECO:0000313|EMBL:KGN58216.1};	--	--	--	--	--	--
CsaV3_3G027600	green	486.097	120.491	365.606	-245.115	0.1247	0.2187	0.2228	0.4263	0.124	0.042	0.0414	0.0431	0.2022	chr3	23891190	23893197	-	CsaV3_3G027600	--	--	--	uncharacterized protein LOC101221941 [Cucumis sativus]	--	A0A0A0L8F4_CUCSA RecName: Full=Methyltransf_11 domain-containing protein {ECO:0000259|Pfam:PF08241};	SAM-dependent methyltransferases	GO:0008168,methyltransferase activity; GO:0071704,organic substance metabolic process; GO:0003674,molecular_function; GO:0003824,catalytic activity; GO:0016740,transferase activity; GO:0016741,transferase activity, transferring one-carbon groups; GO:0008150,biological_process; GO:0008152,metabolic process	PF08241.15:Methyltransferase domain	--	--	--
CsaV3_3G028210	green	508.414	201.737	306.678	-104.941	0	0	0	0.0758	0	0	0	0.0255	0	chr3	24699428	24702220	-	CsaV3_3G028210	--	K14638 solute carrier family 15 (peptide/histidine transporter), member 3/4 | (RefSeq) protein NRT1/ PTR FAMILY 5.2-like (A)	--	protein NRT1/ PTR FAMILY 5.2 [Cucumis sativus]	PTR3_ARATH RecName: Full=Protein NRT1/ PTR FAMILY 5.2; Short=AtNPF5.2; AltName: Full=Peptide transporter PTR3-A; Short=AtPTR3;	A0A0A0LC54_CUCSA SubName: Full=Uncharacterized protein {ECO:0000313|EMBL:KGN58287.1};	H+/oligopeptide symporter	GO:0016021,integral component of membrane; GO:0071916,dipeptide transmembrane transporter activity; GO:0042937,tripeptide transmembrane transporter activity; GO:0042742,defense response to bacterium; GO:0042938,dipeptide transport; GO:0042538,hyperosmotic salinity response; GO:0009737,response to abscisic acid; GO:0080052,response to histidine; GO:0009753,response to jasmonic acid; GO:0043201,res…	PF00854.24:POT family	--	--	--
CsaV3_3G028290	green	350.738	48.0621	302.676	-254.613	3.8111	3.3662	2.0431	4.3285	2.505	2.8222	1.7631	2.9621	3.9069	chr3	24761733	24771886	-	CsaV3_3G028290	--	K00799 glutathione S-transferase [EC:2.5.1.18] | (RefSeq) uncharacterized protein LOC110823676 (A)	ko00480: Glutathione metabolism; ko01100: Metabolic pathways	hypothetical protein Csa_017512, partial [Cucumis sativus]	POLR1_ARATH RecName: Full=Retrovirus-related Pol polyprotein from transposon RE1; AltName: Full=Retro element 1 {ECO:0000303|PubMed:10689195}; Short=AtRE1 {ECO:0000303|PubMed:10689195}; Includes: RecName: Full=Protease RE1; EC=3.4.23.-; Includes: RecName: Full=Reverse transcriptase RE1; EC=2.7.7.49; Includes: RecName: Full=Endonuclease RE1;	A0A0A0L8L7_CUCSA SubName: Full=Uncharacterized protein {ECO:0000313|EMBL:KGN58295.1};	FOG: Transposon-encoded proteins with TYA, reverse transcriptase, integrase domains in various combinations	GO:0004190,aspartic-type endopeptidase activity; GO:0004519,endonuclease activity; GO:0046872,metal ion binding; GO:0003676,nucleic acid binding; GO:0003964,RNA-directed DNA polymerase activity; GO:0015074,DNA integration; GO:0006310,DNA recombination; GO:0006508,proteolysis; GO:0003674,molecular_function; GO:0003824,catalytic activity; GO:0004175,endopeptidase activity; GO:0008233,peptidase acti…	--	--	--	--
CsaV3_3G029930	green	632.734	140.132	492.602	-352.47	28.0769	24.7014	27.1237	34.9629	27.9113	22.5094	20.639	19.7201	21.0619	chr3	25683624	25688388	+	CsaV3_3G029930	--	--	--	BTB/POZ domain-containing protein At5g48800 isoform X1 [Cucumis sativus]	Y5880_ARATH RecName: Full=BTB/POZ domain-containing protein At5g48800;	A0A0A0LE41_CUCSA SubName: Full=Uncharacterized protein {ECO:0000313|EMBL:KGN58361.1};	--	GO:0016567,protein ubiquitination; GO:0006807,nitrogen compound metabolic process; GO:0008150,biological_process; GO:0008152,metabolic process; GO:0019538,protein metabolic process; GO:0032446,protein modification by small protein conjugation; GO:0036211,protein modification process; GO:0043170,macromolecule metabolic process; GO:0043412,macromolecule modification; GO:0044238,primary metabolic pr…	PF03000.17:NPH3 family	--	--	--
CsaV3_3G029940	green	313.046	34.479	278.567	-244.089	12.6796	13.6393	15.5513	16.7032	13.9172	12.5408	15.8513	11.2491	13.4756	chr3	25692835	25695468	-	CsaV3_3G029940	--	K23490 cytochrome b5 | (RefSeq) cytochrome b5, seed isoform (A)	--	cytochrome b5, seed isoform [Cucumis sativus]	CYB5S_TOBAC RecName: Full=Cytochrome b5, seed isoform;	A0A0A0LCD6_CUCSA RecName: Full=Cytochrome b5 heme-binding domain-containing protein {ECO:0000259|PROSITE:PS50255};	Cytochrome b5	GO:0005789,endoplasmic reticulum membrane; GO:0016021,integral component of membrane; GO:0043231,intracellular membrane-bounded organelle; GO:0016020,membrane; GO:0020037,heme binding; GO:0046872,metal ion binding; GO:0003674,molecular_function; GO:0005488,binding; GO:0046906,tetrapyrrole binding; GO:0097159,organic cyclic compound binding; GO:1901363,heterocyclic compound binding; GO:0043167,ion…	PF00173.31:Cytochrome b5-like Heme/Steroid binding domain	--	--	--
CsaV3_3G030110	green	552.215	292.379	259.836	32.5431	0	0	0	0.0887	0	0	0	0	0	chr3	25854189	25856497	-	CsaV3_3G030110	--	K10949 ER lumen protein retaining receptor | (RefSeq) ER lumen protein-retaining receptor erd-2.2 (A)	--	ER lumen protein-retaining receptor erd-2.2 [Cucumis sativus]	ERD2_PETHY RecName: Full=ER lumen protein-retaining receptor; AltName: Full=HDEL receptor; AltName: Full=PGP169-12;	A0A0A0L959_CUCSA SubName: Full=Uncharacterized protein {ECO:0000313|EMBL:KGN58378.1};	ER lumen protein retaining receptor	GO:0005789,endoplasmic reticulum membrane; GO:0016021,integral component of membrane; GO:0046923,ER retention sequence binding; GO:0006621,protein retention in ER lumen; GO:0015031,protein transport; GO:0016192,vesicle-mediated transport; GO:0003674,molecular_function; GO:0005048,signal sequence binding; GO:0005488,binding; GO:0033218,amide binding; GO:0042277,peptide binding; GO:0008104,protein …	PF00810.21:ER lumen protein retaining receptor	--	--	--
CsaV3_3G030280	green	204.823	14.965	189.858	-174.893	3.5745	5.2338	6.332	7.015	4.1744	6.1305	4.4909	6.2813	3.1756	chr3	26015519	26019865	+	CsaV3_3G030280	--	--	--	hypothetical protein Csa_001879 [Cucumis sativus]	--	A0A5D3DR75_CUCME SubName: Full=Putative polyamine transporter {ECO:0000313|EMBL:TYK26094.1};	--	GO:0016021,integral component of membrane; GO:0005575,cellular_component; GO:0016020,membrane; GO:0031224,intrinsic component of membrane; GO:0110165,cellular anatomical entity	--	--	--	--
CsaV3_3G030550	green	382.712	68.9467	313.765	-244.819	2.152	2.1717	2.8447	3.4778	2.4928	1.7294	1.9093	1.3137	2.6102	chr3	26354275	26356169	+	CsaV3_3G030550	--	K13496 UDP-glucosyltransferase 73C [EC:2.4.1.-] | (RefSeq) UDP-glycosyltransferase 73C6-like (A)	ko00908: Zeatin biosynthesis; ko01110: Biosynthesis of secondary metabolites	UDP-glycosyltransferase 89A2 [Cucumis sativus]	U89A2_ARATH RecName: Full=UDP-glycosyltransferase 89A2; EC=2.4.1.-;	A0A0A0LCK3_CUCSA SubName: Full=Uncharacterized protein {ECO:0000313|EMBL:KGN58422.1};	UDP-glucuronosyl and UDP-glucosyl transferase	GO:0035251,UDP-glucosyltransferase activity; GO:0008194,UDP-glycosyltransferase activity; GO:0003674,molecular_function; GO:0003824,catalytic activity; GO:0016740,transferase activity; GO:0016757,glycosyltransferase activity; GO:0016758,hexosyltransferase activity; GO:0046527,glucosyltransferase activity	PF00201.21:UDP-glucoronosyl and UDP-glucosyl transferase	--	--	--
CsaV3_3G031640	green	341.608	79.792	261.816	-182.024	0.4291	0.0323	0.0329	0.6289	0.4879	0	0.2138	0.2541	0.2088	chr3	27366529	27368262	+	CsaV3_3G031640	--	--	--	hypothetical protein Csa_002705 [Cucumis sativus]	--	A0A0A0LCY6_CUCSA SubName: Full=Uncharacterized protein {ECO:0000313|EMBL:KGN58537.1};	--	--	PF15699.8:NPR1 interacting	--	--	--
CsaV3_3G031670	green	532.129	212.064	320.065	-108.001	8.7172	11.8021	11.9735	22.5739	9.5627	7.1966	7.5124	7.4224	8.4361	chr3	27417234	27419117	-	CsaV3_3G031670	--	K01206 alpha-L-fucosidase [EC:3.2.1.51] | (RefSeq) alpha-L-fucosidase 3 (A)	ko00511: Other glycan degradation	GDSL esterase/lipase At1g09390 [Cucumis sativus]	GDL2_ARATH RecName: Full=GDSL esterase/lipase At1g09390; EC=3.1.1.-; AltName: Full=Extracellular lipase At1g09390; Flags: Precursor;	A0A0A0L9E0_CUCSA SubName: Full=Uncharacterized protein {ECO:0000313|EMBL:KGN58540.1};	--	GO:0009570,chloroplast stroma; GO:0005576,extracellular region; GO:0016788,hydrolase activity, acting on ester bonds; GO:0016042,lipid catabolic process; GO:0003674,molecular_function; GO:0003824,catalytic activity; GO:0016787,hydrolase activity; GO:0006629,lipid metabolic process; GO:0008150,biological_process; GO:0008152,metabolic process; GO:0009056,catabolic process; GO:0044238,primary metabo…	PF00657.25:GDSL-like Lipase/Acylhydrolase	--	--	--
CsaV3_3G032170	green	314.849	27.3533	287.496	-260.143	0.7642	1.1107	0.6048	1.232	0.9956	0.865	1.0154	1.0183	0.903	chr3	27802566	27806002	-	CsaV3_3G032170	--	K09422 transcription factor MYB, plant | (RefSeq) transcription factor MYB46 (A)	--	transcription factor MYB46 [Cucumis sativus]	MYB46_ARATH RecName: Full=Transcription factor MYB46 {ECO:0000303|PubMed:11597504}; AltName: Full=Myb-related protein 46 {ECO:0000303|PubMed:11597504}; Short=AtMYB46 {ECO:0000303|PubMed:11597504};	A0A5D3BPM7_CUCME SubName: Full=Transcription factor MYB46-like {ECO:0000313|EMBL:TYK01115.1};	Transcription factor, Myb superfamily	GO:0005634,nucleus; GO:0003700,DNA-binding transcription factor activity; GO:0000976,transcription cis-regulatory region binding; GO:0050832,defense response to fungus; GO:0009834,plant-type secondary cell wall biogenesis; GO:1901348,positive regulation of secondary cell wall biogenesis; GO:0045893,positive regulation of DNA-templated transcription; GO:2000652,regulation of secondary cell wall bi…	PF00249.34:Myb-like DNA-binding domain	MYB	TF	MYB->MYB
CsaV3_3G032210	green	233.595	28.2541	205.341	-177.087	66.6374	61.2233	53.5857	67.2751	58.9266	64.7258	55.3335	66.0434	53.2608	chr3	27829025	27829617	+	CsaV3_3G032210	--	--	--	hypothetical protein Csa_001741 [Cucumis sativus]	--	A0A0A0LD25_CUCSA SubName: Full=Uncharacterized protein {ECO:0000313|EMBL:KGN58597.1};	Putative transcription factor HALR/MLL3, involved in embryonic development	--	--	--	--	--
CsaV3_3G032450	green	332.242	87.3192	244.922	-157.603	8.4603	10.4667	10.3174	13.2173	9.2196	10.4841	9.2989	9.4034	11.4054	chr3	27986541	27990547	-	CsaV3_3G032450	--	K14662 protein N-terminal asparagine amidohydrolase [EC:3.5.1.121] | (RefSeq) protein N-terminal asparagine amidohydrolase (A)	--	protein N-terminal asparagine amidohydrolase [Cucumis sativus]	NTAN1_ARATH RecName: Full=Protein N-terminal asparagine amidohydrolase {ECO:0000303|PubMed:30117535}; EC=3.5.1.121 {ECO:0000305}; AltName: Full=Protein NH2-terminal asparagine amidohydrolase {ECO:0000305}; AltName: Full=Protein NH2-terminal asparagine deamidase {ECO:0000305};	A0A0A0L9W7_CUCSA SubName: Full=Uncharacterized protein {ECO:0000313|EMBL:KGN58623.1};	--	GO:0005634,nucleus; GO:0008418,protein-N-terminal asparagine amidohydrolase activity; GO:0006511,ubiquitin-dependent protein catabolic process; GO:0003674,molecular_function; GO:0003824,catalytic activity; GO:0016787,hydrolase activity; GO:0016810,hydrolase activity, acting on carbon-nitrogen (but not peptide) bonds; GO:0016811,hydrolase activity, acting on carbon-nitrogen (but not peptide) bonds…	PF14736.9:Protein N-terminal asparagine amidohydrolase	--	--	--
CsaV3_3G032610	green	301.209	74.0994	227.11	-153.01	5.3818	5.3129	6.1788	7.6707	6.3489	4.7208	6.3592	4.3927	5.6537	chr3	28126478	28132789	-	CsaV3_3G032610	--	K17479 glutaredoxin domain-containing cysteine-rich protein 1 | (RefSeq) uncharacterized protein At3g28850 (A)	--	hypothetical protein Csa_001039 [Cucumis sativus]	GL34_ARATH RecName: Full=Germin-like protein subfamily 3 member 4; Flags: Precursor;	A0A5D3DCK1_CUCME RecName: Full=Germin-like protein {ECO:0000256|RuleBase:RU366015};	--	GO:0048046,apoplast; GO:0030145,manganese ion binding; GO:0003674,molecular_function; GO:0005488,binding; GO:0043167,ion binding; GO:0043169,cation binding; GO:0046872,metal ion binding; GO:0046914,transition metal ion binding; GO:0005575,cellular_component; GO:0005576,extracellular region; GO:0110165,cellular anatomical entity	PF00190.25:Cupin	--	--	--
CsaV3_3G032900	green	455.303	193.231	262.071	-68.8402	0.6728	0	0.7214	2.0706	0	0.6805	0	0	0	chr3	28438127	28438284	+	CsaV3_3G032900	--	K13106 pre-mRNA-splicing factor CWC26 | (RefSeq) BUD13 homolog (A)	--	hypothetical protein Csa_001464, partial [Cucumis sativus]	--	A0A0A0LTH5_CUCSA SubName: Full=Uncharacterized protein {ECO:0000313|EMBL:KGN63326.1};	Uncharacterized conserved protein	GO:0070274,RES complex; GO:0005684,U2-type spliceosomal complex; GO:0000398,mRNA splicing, via spliceosome; GO:0000375,RNA splicing, via transesterification reactions; GO:0000377,RNA splicing, via transesterification reactions with bulged adenosine as nucleophile; GO:0006139,nucleobase-containing compound metabolic process; GO:0006396,RNA processing; GO:0006397,mRNA processing; GO:0006725,cellula…	--	--	--	--
CsaV3_3G033150	green	536.114	272.672	263.442	9.23047	8.6689	9.6933	9.3528	47.8556	12.8821	12.2754	5.5068	3.3128	5.9572	chr3	28589646	28590730	-	CsaV3_3G033150	--	--	--	non-specific lipid-transfer protein 1 [Cucumis sativus]	LTP1_MORNI RecName: Full=Non-specific lipid-transfer protein 1 {ECO:0000303|PubMed:19958316}; Short=LTP 1 {ECO:0000303|PubMed:19958316}; AltName: Allergen=Mor n 3 {ECO:0000303|PubMed:19958316};	A0A0A0LF44_CUCSA RecName: Full=Non-specific lipid-transfer protein {ECO:0000256|RuleBase:RU000628};	--	GO:0008289,lipid binding; GO:0006869,lipid transport; GO:0003674,molecular_function; GO:0005488,binding; GO:0006810,transport; GO:0008150,biological_process; GO:0010876,lipid localization; GO:0033036,macromolecule localization; GO:0051179,localization; GO:0051234,establishment of localization; GO:0071702,organic substance transport	PF00234.25:Protease inhibitor/seed storage/LTP family	--	--	--
CsaV3_3G033570	green	396.585	131.956	264.629	-132.673	12.0151	13.6239	13.0585	16.0881	13.3415	11.4606	12.7905	12.4232	13.2355	chr3	28799655	28803549	+	CsaV3_3G033570	--	K15100 solute carrier family 25 (mitochondrial citrate transporter), member 1 | (RefSeq) mitochondrial succinate-fumarate transporter 1 (A)	--	mitochondrial succinate-fumarate transporter 1 [Cucumis sativus]	SFC1_ARATH RecName: Full=Mitochondrial succinate-fumarate transporter 1; Short=AtMSFC1;	A0A0A0LA59_CUCSA SubName: Full=Uncharacterized protein {ECO:0000313|EMBL:KGN58738.1};	Mitochondrial tricarboxylate/dicarboxylate carrier proteins	GO:0016021,integral component of membrane; GO:0005743,mitochondrial inner membrane; GO:0031966,mitochondrial membrane; GO:0005739,mitochondrion; GO:0015141,succinate transmembrane transporter activity; GO:0005469,succinate:fumarate antiporter activity; GO:0015742,alpha-ketoglutarate transport; GO:0015746,citrate transport; GO:0015741,fumarate transport; GO:0015743,malate transport; GO:0015744,suc…	PF00153.30:Mitochondrial carrier protein	--	--	--
CsaV3_3G033650	green	566.046	56.4073	509.639	-453.231	0.3413	0.2245	0.2287	0.3501	0	0.2157	0.0425	0	0	chr3	28843413	28845146	+	CsaV3_3G033650	--	--	--	immune-associated nucleotide-binding protein 9 [Cucumis sativus]	IAN9_ARATH RecName: Full=Immune-associated nucleotide-binding protein 9 {ECO:0000303|PubMed:17723251}; Short=AtIAN9 {ECO:0000303|PubMed:17723251}; AltName: Full=AIG1-like protein {ECO:0000305};	A0A0A0LF91_CUCSA RecName: Full=AIG1-type G domain-containing protein {ECO:0000259|PROSITE:PS51720};	--	GO:0005525,GTP binding; GO:1900425,negative regulation of defense response to bacterium; GO:0000166,nucleotide binding; GO:0003674,molecular_function; GO:0005488,binding; GO:0017076,purine nucleotide binding; GO:0019001,guanyl nucleotide binding; GO:0032553,ribonucleotide binding; GO:0032555,purine ribonucleotide binding; GO:0032561,guanyl ribonucleotide binding; GO:0035639,purine ribonucleoside …	PF04548.19:AIG1 family	--	--	--
CsaV3_3G033660	green	304.522	45.5866	258.935	-213.349	1.184	0.1335	0.68	1.6917	0.7151	0.7698	1.4325	1.0955	0.4526	chr3	28846430	28848464	+	CsaV3_3G033660	--	--	--	immune-associated nucleotide-binding protein 9 [Cucumis sativus]	IAN9_ARATH RecName: Full=Immune-associated nucleotide-binding protein 9 {ECO:0000303|PubMed:17723251}; Short=AtIAN9 {ECO:0000303|PubMed:17723251}; AltName: Full=AIG1-like protein {ECO:0000305};	A0A0A0LDE0_CUCSA RecName: Full=AIG1-type G domain-containing protein {ECO:0000259|PROSITE:PS51720};	--	GO:0005525,GTP binding; GO:1900425,negative regulation of defense response to bacterium; GO:0000166,nucleotide binding; GO:0003674,molecular_function; GO:0005488,binding; GO:0017076,purine nucleotide binding; GO:0019001,guanyl nucleotide binding; GO:0032553,ribonucleotide binding; GO:0032555,purine ribonucleotide binding; GO:0032561,guanyl ribonucleotide binding; GO:0035639,purine ribonucleoside …	PF04548.19:AIG1 family	--	--	--
CsaV3_3G034190	green	304.966	61.6546	243.312	-181.657	9.4046	13.1539	10.6039	14.316	11.4082	10.9852	9.1898	9.9349	11.9256	chr3	29111636	29112511	+	CsaV3_3G034190	--	K09591 steroid 5-alpha-reductase [EC:1.3.1.22] | (RefSeq) steroid 5-alpha-reductase DET2 (A)	ko00905: Brassinosteroid biosynthesis; ko01100: Metabolic pathways; ko01110: Biosynthesis of secondary metabolites	steroid 5-alpha-reductase DET2 [Cucumis sativus]	DET2_GOSHI RecName: Full=Steroid 5-alpha-reductase DET2 {ECO:0000303|PubMed:17565582}; Short=GhDET2 {ECO:0000303|PubMed:17565582}; EC=1.3.1.22 {ECO:0000269|PubMed:17565582};	A0A0A0LAB3_CUCSA RecName: Full=Steroid 5-alpha-reductase DET2 {ECO:0000256|PIRNR:PIRNR015596}; EC=1.3.1.22 {ECO:0000256|PIRNR:PIRNR015596};	Steroid reductase	GO:0016021,integral component of membrane; GO:0003865,3-oxo-5-alpha-steroid 4-dehydrogenase activity; GO:0047751,cholestenone 5-alpha-reductase activity; GO:0016491,oxidoreductase activity; GO:0050213,progesterone 5-alpha-reductase activity; GO:0016132,brassinosteroid biosynthetic process; GO:0090378,seed trichome elongation; GO:0090377,seed trichome initiation; GO:0003674,molecular_function; GO:…	PF02544.19:3-oxo-5-alpha-steroid 4-dehydrogenase	--	--	--
CsaV3_3G034440	green	253.545	55.1747	198.37	-143.196	117.862	122.768	121.009	138.623	123.072	118.494	133.907	107.922	118.062	chr3	29196788	29198595	+	CsaV3_3G034440	--	K00847 fructokinase [EC:2.7.1.4] | (RefSeq) probable fructokinase-1 isoform X1 (A)	ko00051: Fructose and mannose metabolism; ko00500: Starch and sucrose metabolism; ko00520: Amino sugar and nucleotide sugar metabolism; ko01100: Metabolic pathways; ko01110: Biosynthesis of secondary metabolites; ko01250: Biosynthesis of nucleotide sugars	universal stress protein PHOS32 [Cucumis sativus]	PHO32_ARATH RecName: Full=Universal stress protein PHOS32 {ECO:0000303|PubMed:12644671}; AltName: Full=Phosphorylated protein of 32 kDa {ECO:0000303|PubMed:18285339}; Short=AtPHOS32 {ECO:0000303|PubMed:18285339}; Flags: Precursor;	A0A0A0LDK3_CUCSA RecName: Full=Usp domain-containing protein {ECO:0000259|Pfam:PF00582};	--	GO:0009507,chloroplast; GO:0009536,plastid; GO:0005524,ATP binding; GO:0002238,response to molecule of fungal origin; GO:0000166,nucleotide binding; GO:0003674,molecular_function; GO:0005488,binding; GO:0017076,purine nucleotide binding; GO:0030554,adenyl nucleotide binding; GO:0032553,ribonucleotide binding; GO:0032555,purine ribonucleotide binding; GO:0032559,adenyl ribonucleotide binding; GO:0…	PF00582.29:Universal stress protein family	--	--	--
CsaV3_3G034580	green	539.788	173.501	366.287	-192.786	0.2074	0.1389	0.283	0.7543	0.2063	0.1335	0.1503	0.2345	0.422	chr3	29279648	29284599	+	CsaV3_3G034580	--	K12657 delta-1-pyrroline-5-carboxylate synthetase [EC:2.7.2.11 1.2.1.41] | (RefSeq) delta-1-pyrroline-5-carboxylate synthase isoform X1 (A)	ko00330: Arginine and proline metabolism; ko01100: Metabolic pathways; ko01110: Biosynthesis of secondary metabolites; ko01230: Biosynthesis of amino acids	delta-1-pyrroline-5-carboxylate synthase isoform X1 [Cucumis sativus]	P5CS_MESCR RecName: Full=Delta-1-pyrroline-5-carboxylate synthase; Short=P5CS; Includes: RecName: Full=Glutamate 5-kinase; Short=GK; EC=2.7.2.11; AltName: Full=Gamma-glutamyl kinase; Includes: RecName: Full=Gamma-glutamyl phosphate reductase; Short=GPR; EC=1.2.1.41; AltName: Full=Glutamate-5-semialdehyde dehydrogenase; AltName: Full=Glutamyl-gamma-semialdehyde dehydrogenase;	A0A2D0UVX8_CUCSA RecName: Full=Delta-1-pyrroline-5-carboxylate synthase {ECO:0000256|PIRNR:PIRNR036429}; Includes: RecName: Full=Glutamate 5-kinase {ECO:0000256|PIRNR:PIRNR036429}; Short=GK {ECO:0000256|PIRNR:PIRNR036429}; EC=2.7.2.11 {ECO:0000256|PIRNR:PIRNR036429}; AltName: Full=Gamma-glutamyl kinase {ECO:0000256|PIRNR:PIRNR036429}; Includes: RecName: Full=Gamma-glutamyl phosphate reductase {EC…	Gamma-glutamyl phosphate reductase	GO:0005737,cytoplasm; GO:0005524,ATP binding; GO:0004349,glutamate 5-kinase activity; GO:0004350,glutamate-5-semialdehyde dehydrogenase activity; GO:0055129,L-proline biosynthetic process; GO:0016310,phosphorylation; GO:0000166,nucleotide binding; GO:0003674,molecular_function; GO:0005488,binding; GO:0017076,purine nucleotide binding; GO:0030554,adenyl nucleotide binding; GO:0032553,ribonucleotid…	PF00696.31:Amino acid kinase family	--	--	--
CsaV3_3G034940	green	294.336	105.941	188.396	-82.4551	0.806	0.3795	0.614	1.0009	0.4431	0.5578	0.6552	0.6154	0.3508	chr3	29449513	29452955	+	CsaV3_3G034940	--	K19044 E3 ubiquitin-protein ligase XBAT32/33 [EC:2.3.2.27] | (RefSeq) E3 ubiquitin-protein ligase XB3 (A)	--	uncharacterized protein LOC101206844 [Cucumis sativus]	XB3_ORYSJ RecName: Full=E3 ubiquitin-protein ligase XB3; EC=2.3.2.27; AltName: Full=Ankyrin repeat domain and RING finger-containing protein XB3; AltName: Full=RING-type E3 ubiquitin transferase XB3; AltName: Full=XA21-binding protein 3;	A0A0A0LA63_CUCSA SubName: Full=Uncharacterized protein {ECO:0000313|EMBL:KGN58875.1};	--	GO:0046872,metal ion binding; GO:0004842,ubiquitin-protein transferase activity; GO:0044260,cellular macromolecule metabolic process; GO:0042742,defense response to bacterium; GO:0051865,protein autoubiquitination; GO:0003674,molecular_function; GO:0005488,binding; GO:0043167,ion binding; GO:0043169,cation binding; GO:0003824,catalytic activity; GO:0016740,transferase activity; GO:0019787,ubiquit…	--	--	--	--
CsaV3_3G035020	green	309.913	37.2863	272.627	-235.34	3.0449	2.4976	3.4807	3.8356	3.4523	3.3968	3.1679	3.0627	2.9192	chr3	29502516	29506704	+	CsaV3_3G035020	--	K11153 retinol dehydrogenase 12 [EC:1.1.1.300] | (RefSeq) short-chain dehydrogenase TIC 32 B, chloroplastic (A)	ko01100: Metabolic pathways; ko01240: Biosynthesis of cofactors	short-chain dehydrogenase TIC 32 B, chloroplastic [Cucumis sativus]	TC32B_BRANA RecName: Full=Short-chain dehydrogenase TIC 32 B, chloroplastic {ECO:0000305}; EC=1.1.1.- {ECO:0000305}; AltName: Full=Translocon at the inner envelope membrane of chloroplasts 32 B {ECO:0000305}; Short=BnTIC32B {ECO:0000305};	A0A0A0LD76_CUCSA SubName: Full=Uncharacterized protein {ECO:0000313|EMBL:KGN58884.1};	Dehydrogenases with different specificities (related to short-chain alcohol dehydrogenases)	GO:0009706,chloroplast inner membrane; GO:0005516,calmodulin binding; GO:0016491,oxidoreductase activity; GO:0015031,protein transport; GO:0003674,molecular_function; GO:0005488,binding; GO:0005515,protein binding; GO:0003824,catalytic activity; GO:0006810,transport; GO:0008104,protein localization; GO:0008150,biological_process; GO:0009987,cellular process; GO:0033036,macromolecule localization;…	PF00106.28:short chain dehydrogenase	--	--	--
CsaV3_3G035150	green	386.411	30.0278	356.383	-326.355	5.1558	3.7488	3.1157	5.4814	5.4088	4.4563	1.0275	2.9144	4.8342	chr3	29576869	29578393	+	CsaV3_3G035150	--	--	--	hypothetical protein Csa_000789 [Cucumis sativus]	--	A0A0A0LD94_CUCSA SubName: Full=Uncharacterized protein {ECO:0000313|EMBL:KGN58899.1};	--	--	--	--	--	--
CsaV3_3G035190	green	279.998	24.8976	255.1	-230.202	2.0459	2.1748	1.6618	2.7348	1.5419	2.1947	0.906	2.5057	2.1314	chr3	29599876	29602447	+	CsaV3_3G035190	--	K07195 exocyst complex component 7 | (RefSeq) exocyst complex component EXO70B1 (A)	--	exocyst complex component EXO70H1 [Cucumis sativus]	E70H1_ARATH RecName: Full=Exocyst complex component EXO70H1 {ECO:0000303|PubMed:16942608}; Short=AtExo70h1 {ECO:0000303|PubMed:16942608}; AltName: Full=Exocyst subunit Exo70 family protein H1 {ECO:0000303|PubMed:16942608};	A0A0A0LAN9_CUCSA RecName: Full=Exocyst subunit Exo70 family protein {ECO:0000256|RuleBase:RU365026};	Exocyst component protein and related proteins	GO:0005829,cytosol; GO:0012505,endomembrane system; GO:0000145,exocyst; GO:0016020,membrane; GO:0005634,nucleus; GO:0045335,phagocytic vesicle; GO:0031982,vesicle; GO:0005546,phosphatidylinositol-4,5-bisphosphate binding; GO:0006952,defense response; GO:0006887,exocytosis; GO:1900426,positive regulation of defense response to bacterium; GO:0009617,response to bacterium; GO:0009620,response to fun…	PF03081.18:Exo70 exocyst complex subunit	--	--	--
CsaV3_3G036190	green	317.854	84.1607	233.693	-149.533	1.0117	1.521	1.0073	2.224	1.4738	1.0233	1.5122	1.5727	1.0899	chr3	30151604	30154301	-	CsaV3_3G036190	--	K09873 aquaporin TIP | (RefSeq) aquaporin TIP1-1 (A)	--	aquaporin TIP1-1 [Cucumis sativus]	TIP11_ARATH RecName: Full=Aquaporin TIP1-1; AltName: Full=Aquaporin TIP; AltName: Full=Gamma-tonoplast intrinsic protein; Short=Gamma-TIP; AltName: Full=Tonoplast intrinsic protein 1-1; Short=AtTIP1;1; AltName: Full=Tonoplast intrinsic protein, root-specific RB7;	A0A0A0LB57_CUCSA SubName: Full=Tonoplast intrinsic protein {ECO:0000313|EMBL:KGN59003.1};	Aquaporin (major intrinsic protein family)	GO:0042807,central vacuole; GO:0009941,chloroplast envelope; GO:0016021,integral component of membrane; GO:0016020,membrane; GO:0000325,plant-type vacuole; GO:0009705,plant-type vacuole membrane; GO:0000326,protein storage vacuole; GO:0015204,urea transmembrane transporter activity; GO:0015250,water channel activity; GO:0080170,hydrogen peroxide transmembrane transport; GO:0015840,urea transport;…	PF00230.23:Major intrinsic protein	--	--	--
CsaV3_3G036320	green	552.215	292.379	259.836	32.5431	0	0	0	0.2291	0	0	0	0	0	chr3	30209215	30210082	-	CsaV3_3G036320	--	K01166 ribonuclease T2 [EC:4.6.1.19] | (RefSeq) ribonuclease MC-like (A)	--	ribonuclease MC-like [Cucumis sativus]	RNS1_ARATH RecName: Full=Ribonuclease 1; EC=4.6.1.19; Flags: Precursor;	A0A0A0LDS5_CUCSA RecName: Full=Ribonuclease T(2) {ECO:0000256|ARBA:ARBA00012571}; EC=4.6.1.19 {ECO:0000256|ARBA:ARBA00012571};	Ribonuclease, T2 family	GO:0005576,extracellular region; GO:0004521,endoribonuclease activity; GO:0004540,ribonuclease activity; GO:0033897,ribonuclease T2 activity; GO:0003723,RNA binding; GO:0009718,anthocyanin-containing compound biosynthetic process; GO:0016036,cellular response to phosphate starvation; GO:0009611,response to wounding; GO:0006401,RNA catabolic process; GO:0003674,molecular_function; GO:0003824,catal…	PF00445.21:Ribonuclease T2 family	--	--	--
CsaV3_3G036770	green	415.517	92.6157	322.901	-230.285	19.627	21.1883	19.2449	23.7716	18.5177	18.2188	16.5605	18.2731	21.1612	chr3	30454964	30460710	+	CsaV3_3G036770	--	K00222 Delta14-sterol reductase [EC:1.3.1.70] | (RefSeq) delta(14)-sterol reductase isoform X1 (A)	ko00100: Steroid biosynthesis; ko01100: Metabolic pathways; ko01110: Biosynthesis of secondary metabolites	delta(14)-sterol reductase isoform X1 [Cucumis sativus]	ERG24_ARATH RecName: Full=Delta(14)-sterol reductase; EC=1.3.1.70 {ECO:0000305|PubMed:10859166, ECO:0000305|PubMed:10859167}; AltName: Full=C-14 sterol reductase; AltName: Full=Protein FACKEL {ECO:0000303|PubMed:10859166}; AltName: Full=Sterol C14-reductase;	A0A0A0LB94_CUCSA SubName: Full=Uncharacterized protein {ECO:0000313|EMBL:KGN59053.1};	Sterol reductase/lamin B receptor	GO:0030176,integral component of endoplasmic reticulum membrane; GO:0050613,delta14-sterol reductase activity; GO:0050661,NADP binding; GO:0016627,oxidoreductase activity, acting on the CH-CH group of donors; GO:0016126,sterol biosynthetic process; GO:0003674,molecular_function; GO:0003824,catalytic activity; GO:0016491,oxidoreductase activity; GO:0016628,oxidoreductase activity, acting on the CH…	PF01222.20:Ergosterol biosynthesis ERG4/ERG24 family	--	--	--
CsaV3_3G036800	green	420.372	114.232	306.14	-191.908	1.1378	1.0263	0.5228	1.6674	1.2936	0.822	0.8098	1.0107	0.7908	chr3	30475769	30477546	-	CsaV3_3G036800	--	--	--	hypothetical protein Csa_001472 [Cucumis sativus]	--	A0A0A0LGH6_CUCSA SubName: Full=Uncharacterized protein {ECO:0000313|EMBL:KGN59056.1};	--	--	--	--	--	--
CsaV3_3G036860	green	545.234	173.876	371.357	-197.481	8.3188	6.5492	5.8554	13.9408	4.8012	5.9091	6.9604	7.5022	9.0211	chr3	30509507	30510572	-	CsaV3_3G036860	--	--	--	phytosulfokines 5 [Cucumis sativus]	--	A0A0A0LEF2_CUCSA RecName: Full=Phytosulfokine {ECO:0000256|RuleBase:RU368031}; Contains: RecName: Full=Phytosulfokine-alpha {ECO:0000256|RuleBase:RU368031}; Short=PSK-alpha {ECO:0000256|RuleBase:RU368031}; Short=Phytosulfokine-a {ECO:0000256|RuleBase:RU368031}; Contains: RecName: Full=Phytosulfokine-beta {ECO:0000256|RuleBase:RU368031}; Short=PSK-beta {ECO:0000256|RuleBase:RU368031}; Short=Phytos…	--	GO:0005576,extracellular region; GO:0008083,growth factor activity; GO:0030154,cell differentiation; GO:0008283,cell population proliferation; GO:0003674,molecular_function; GO:0005102,signaling receptor binding; GO:0005488,binding; GO:0005515,protein binding; GO:0030545,signaling receptor regulator activity; GO:0030546,signaling receptor activator activity; GO:0048018,receptor ligand activity; G…	PF06404.15:Phytosulfokine precursor protein (PSK)	--	--	--
CsaV3_3G036920	green	428.924	100.905	328.019	-227.114	9.886	5.5607	5.117	9.7627	7.8283	4.195	3.1421	4.4454	5.5559	chr3	30539205	30542320	-	CsaV3_3G036920	--	K01051 pectinesterase [EC:3.1.1.11] | (RefSeq) probable pectinesterase/pectinesterase inhibitor 58 (A)	ko00040: Pentose and glucuronate interconversions; ko01100: Metabolic pathways	trihelix transcription factor PTL [Cucumis sativus]	PTL_ARATH RecName: Full=Trihelix transcription factor PTL; AltName: Full=Trihelix DNA-binding protein PETAL LOSS;	A0A0A0LEF7_CUCSA RecName: Full=Myb-like domain-containing protein {ECO:0000259|PROSITE:PS50090};	Transcription factor GT-2 and related proteins, contains trihelix DNA-binding/SANT domain	GO:0005634,nucleus; GO:0003677,DNA binding; GO:0003700,DNA-binding transcription factor activity; GO:0019900,kinase binding; GO:0042803,protein homodimerization activity; GO:0000976,transcription cis-regulatory region binding; GO:0048498,establishment of petal orientation; GO:0046621,negative regulation of organ growth; GO:0090428,perianth development; GO:0048441,petal development; GO:0009909,reg…	PF13837.9:Myb/SANT-like DNA-binding domain	Trihelix	TF	Trihelix
[truncated: 1,454 more rows]

## Sheet: Supply Table 8
Supplementary Table 8 The information of hub genes in Green and Pink Modules
geneID	moduleColors	kTotal	kWithin	kOut	kDiff	RR-1	RR-2	RR-3	SR-1	SR-2	SR-3	LR-1	LR-2	LR-3	chr	start	end	strand	gene_name	gene_description	KEGG	KEGG pathway	NR	Swissprot	Tremble	KOG	GO	Pfam	TF-Family	TF-Category	TF-Classification
[truncated: 37 more rows]
